# Supplementary material for: Methyl 4-(4-methoxy­phen­yl)-1,2,3,3a,4,4a,5,12c-octa­hydro­benzo[f]chromeno[3,4-b]pyrrolizine-4a-carboxyl­ate
Source: Acta Crystallogr Sect E Struct Rep Online. 2009 Jul 22;65(Pt 8):o1938. doi: 10.1107/S1600536809027639 (PMC2977484; doi:10.1107/S1600536809027639)
Supplement: Supplementary file 1 [file e-65-o1938-sup1.cif]

##############################################################################
###                                                                        ###
###        Electronic paper (Acta Crystallographica Section E)             ###
###                                                                        ###
##############################################################################
#                                                                            #
# This CIF contains the data in a paper accepted for publication in Acta     #
# Crystallographica Section E. It conforms to the requirements of Notes      #
# for Authors for Section E, and has been peer reviewed under the auspices   #
# of the IUCr Commission on Journals.                                        #
#                                                                            #
# Full details of the Crystallographic Information File format               #
# are given in the paper "The Crystallographic Information File (CIF):       #
# a New Standard Archive File for Crystallography" by S. R. Hall, F. H.      #
# Allen and I. D. Brown [Acta Cryst. (1991), A47, 655-685].                  #
#                                                                            #
# The current version of the core CIF dictionary is obtainable from          #
# ftp://ftp.iucr.org/pub/cif_core.dic. The current version number is 2.4.    #
#                                                                            #
# Software is freely available for graphical display of the structure(s) in  #
# this CIF.  For information consult the CIF home page http://www.iucr.org/  #
# cif/home.html                                                              #
#                                                                            #
# This file may be used for bona fide research purposes within the           #
# scientific community so long as proper attribution is given to the journal # 
# article from which it was obtained.                                        #
#                                                                            #
##############################################################################
                                             
data_I
_audit_creation_method     SHELXL-97
_chemical_name_systematic
;
Methyl 4-(4-methoxyphenyl)-1,2,3,3a,4,4a,5,12c-
octahydrobenzo[<i>f</i>]chromeno[3,4-<i>b</i>]pyrrolizine-4a-carboxylate
;
_chemical_name_common     ?
_chemical_formula_moiety     'C27 H27 N O4'
_chemical_formula_sum     'C27 H27 N O4'
_chemical_formula_iupac     'C27 H27 N O4'
_chemical_formula_weight     429.50
_chemical_melting_point     ?
_symmetry_cell_setting     'Triclinic'
_symmetry_space_group_name_H-M     'P -1'
_symmetry_space_group_name_Hall     '-P 1'
loop_
    _symmetry_equiv_pos_as_xyz
    'x, y, z'
    '-x, -y, -z'
_cell_length_a     8.7484(4)
_cell_length_b     11.4284(5)
_cell_length_c     11.4444(6)
_cell_angle_alpha     104.127(2)
_cell_angle_beta     91.824(3)
_cell_angle_gamma     101.555(2)
_cell_volume     1083.19(9)
_cell_formula_units_Z     2
_cell_measurement_reflns_used     6981
_cell_measurement_theta_min     2.27
_cell_measurement_theta_max     25.96
_cell_measurement_temperature     293(2)
_exptl_crystal_description     Prism
_exptl_crystal_colour     Yellow
_exptl_crystal_size_max     0.30
_exptl_crystal_size_mid     0.25
_exptl_crystal_size_min     0.20
_exptl_crystal_density_diffrn     1.317
_exptl_crystal_density_meas     ?
_exptl_crystal_density_method     'not measured'
_exptl_crystal_F_000     456
_exptl_absorpt_coefficient_mu     0.088
_exptl_absorpt_correction_type     'multi-scan'
_exptl_absorpt_process_details     '(Blessing, 1995)'
_exptl_absorpt_correction_T_min     0.9741
_exptl_absorpt_correction_T_max     0.9826
_exptl_special_details
;
;
_diffrn_ambient_temperature     293(2)
_diffrn_radiation_type     MoK\a
_diffrn_radiation_wavelength     0.71073
_diffrn_radiation_source     'fine-focus sealed tube'
_diffrn_radiation_monochromator     graphite
_diffrn_measurement_device_type     'Bruker Kappa APEXII area-detector'
_diffrn_measurement_method     '\w and \f'
_diffrn_detector_area_resol_mean     ?
_diffrn_reflns_number     22194
_diffrn_reflns_av_R_equivalents     0.0286
_diffrn_reflns_av_sigmaI/netI     0.0248
_diffrn_reflns_theta_min     2.27
_diffrn_reflns_theta_max     26.15
_diffrn_reflns_theta_full     25.00
_diffrn_measured_fraction_theta_max     0.997
_diffrn_measured_fraction_theta_full     0.998
_diffrn_reflns_limit_h_min     -10
_diffrn_reflns_limit_h_max     10
_diffrn_reflns_limit_k_min     -14
_diffrn_reflns_limit_k_max     14
_diffrn_reflns_limit_l_min     -14
_diffrn_reflns_limit_l_max     14
_diffrn_standards_number     0
_diffrn_standards_interval_count     .
_diffrn_standards_interval_time     .
_diffrn_standards_decay_%     ?
_refine_special_details
;
Refinement of <i>F</i>^2^ against ALL reflections. The weighted <i>R</i>-factor
<i>wR</i> and goodness of fit <i>S</i> are based on <i>F</i>^2^, conventional
<i>R</i>-factors <i>R</i> are based on <i>F</i>, with <i>F</i> set to zero for
negative <i>F</i>^2^. The threshold expression of <i>F</i>^2^ >
\s(<i>F</i>^2^) is used only for calculating <i>R</i>-factors(gt) <i>etc</i>.
and is not relevant to the choice of reflections for refinement.
<i>R</i>-factors based on <i>F</i>^2^ are statistically about twice as large
as those based on <i>F</i>, and <i>R</i>- factors based on ALL data will be
even larger.
;
_reflns_number_total     4310
_reflns_number_gt     2976
_reflns_threshold_expression     I>2\s(I)
_refine_ls_structure_factor_coef     Fsqd
_refine_ls_matrix_type     full
_refine_ls_R_factor_all     0.0743
_refine_ls_R_factor_gt     0.0463
_refine_ls_wR_factor_gt     0.1150
_refine_ls_wR_factor_ref     0.1309
_refine_ls_goodness_of_fit_ref     1.027
_refine_ls_restrained_S_all     1.027
_refine_ls_number_reflns     4310
_refine_ls_number_parameters     289
_refine_ls_number_restraints     0
_refine_ls_hydrogen_treatment     constr
_refine_ls_weighting_scheme     calc
_refine_ls_weighting_details
         'calc w=1/[\s^2^(Fo^2^)+(0.0551P)^2^+0.3082P] where P=(Fo^2^+2Fc^2^)/3'
_atom_sites_solution_hydrogens     geom
_atom_sites_solution_primary     direct
_atom_sites_solution_secondary     difmap
_refine_ls_shift/su_max     0.000
_refine_ls_shift/su_mean     0.000
_refine_diff_density_max     0.354
_refine_diff_density_min     -0.160
_refine_ls_extinction_method     none
_refine_ls_extinction_coef     ?
loop_
    _atom_type_symbol
    _atom_type_description
    _atom_type_scat_dispersion_real
    _atom_type_scat_dispersion_imag
    _atom_type_scat_source
    'C' 'C' 0.0033 0.0016
                         'International Tables Vol C Tables 4.2.6.8 and 6.1.1.4'
    'H' 'H' 0.0000 0.0000
                         'International Tables Vol C Tables 4.2.6.8 and 6.1.1.4'
    'N' 'N' 0.0061 0.0033
                         'International Tables Vol C Tables 4.2.6.8 and 6.1.1.4'
    'O' 'O' 0.0106 0.0060
                         'International Tables Vol C Tables 4.2.6.8 and 6.1.1.4'
_computing_data_collection     'APEX2 (Bruker, 2004)'
_computing_cell_refinement     'SAINT (Bruker, 2004)'
_computing_data_reduction     'SAINT (Bruker, 2004)'
_computing_structure_solution     'SHELXS97 (Sheldrick, 2008)'
_computing_structure_refinement     'SHELXL97 (Sheldrick, 2008)'
_computing_molecular_graphics     'ORTEP-3 (Farrugia, 1997)'
_computing_publication_material     'PLATON (Spek, 2009)'
loop_
    _atom_site_type_symbol
    _atom_site_label
    _atom_site_fract_x
    _atom_site_fract_y
    _atom_site_fract_z
    _atom_site_U_iso_or_equiv
    _atom_site_adp_type
    _atom_site_calc_flag
    _atom_site_refinement_flags
    _atom_site_occupancy
    _atom_site_disorder_assembly
    _atom_site_disorder_group
    C C1 0.3428(2) 0.57705(16) 0.31111(15) 0.0445(4) Uani d . 1 . .
    H H1 0.2866 0.5752 0.3836 0.053 Uiso calc R 1 . .
    C C2 0.26413(19) 0.64642(15) 0.23992(15) 0.0431(4) Uani d . 1 . .
    C C3 0.2290(2) 0.76283(16) 0.29772(16) 0.0464(4) Uani d . 1 . .
    C C4 0.2730(2) 0.82056(17) 0.42105(17) 0.0548(5) Uani d . 1 . .
    H H4 0.3284 0.7834 0.4669 0.066 Uiso calc R 1 . .
    C C5 0.2352(3) 0.93069(19) 0.4741(2) 0.0657(6) Uani d . 1 . .
    H H5 0.2634 0.9668 0.5559 0.079 Uiso calc R 1 . .
    C C6 0.1550(3) 0.9895(2) 0.4072(2) 0.0716(6) Uani d . 1 . .
    H H6 0.1308 1.0648 0.4441 0.086 Uiso calc R 1 . .
    C C7 0.1123(2) 0.93691(19) 0.2880(2) 0.0661(6) Uani d . 1 . .
    H H7 0.0594 0.9770 0.2437 0.079 Uiso calc R 1 . .
    C C8 0.1466(2) 0.82244(17) 0.23017(18) 0.0521(5) Uani d . 1 . .
    C C9 0.0967(2) 0.76322(19) 0.10731(19) 0.0582(5) Uani d . 1 . .
    H H9 0.0404 0.8008 0.0627 0.070 Uiso calc R 1 . .
    C C10 0.1295(2) 0.65353(18) 0.05396(17) 0.0538(5) Uani d . 1 . .
    H H10 0.0945 0.6155 -0.0266 0.065 Uiso calc R 1 . .
    C C11 0.2164(2) 0.59630(16) 0.11972(16) 0.0462(4) Uani d . 1 . .
    C C12 0.3576(2) 0.43780(17) 0.10894(15) 0.0479(4) Uani d . 1 . .
    H H12A 0.4615 0.4851 0.1043 0.057 Uiso calc R 1 . .
    H H12B 0.3522 0.3530 0.0643 0.057 Uiso calc R 1 . .
    C C13 0.3321(2) 0.44172(15) 0.23988(14) 0.0425(4) Uani d . 1 . .
    C C14 0.4659(2) 0.40757(17) 0.30803(15) 0.0477(4) Uani d . 1 . .
    H H14 0.4235 0.3968 0.3839 0.057 Uiso calc R 1 . .
    C C15 0.5928(2) 0.52759(18) 0.34653(17) 0.0546(5) Uani d . 1 . .
    H H15 0.6344 0.5349 0.4291 0.066 Uiso calc R 1 . .
    C C16 0.7312(2) 0.5558(2) 0.2738(2) 0.0688(6) Uani d . 1 . .
    H H16A 0.8211 0.5289 0.3014 0.083 Uiso calc R 1 . .
    H H16B 0.7050 0.5168 0.1882 0.083 Uiso calc R 1 . .
    C C17 0.7619(3) 0.6949(2) 0.2989(3) 0.0855(8) Uani d . 1 . .
    H H17A 0.8176 0.7342 0.3778 0.103 Uiso calc R 1 . .
    H H17B 0.8215 0.7239 0.2376 0.103 Uiso calc R 1 . .
    C C18 0.5994(3) 0.7186(2) 0.2943(3) 0.0773(7) Uani d . 1 . .
    H H18A 0.5985 0.8025 0.3386 0.093 Uiso calc R 1 . .
    H H18B 0.5579 0.7056 0.2114 0.093 Uiso calc R 1 . .
    C C19 0.5143(2) 0.28744(16) 0.25383(15) 0.0454(4) Uani d . 1 . .
    C C20 0.5936(2) 0.26369(18) 0.15102(17) 0.0542(5) Uani d . 1 . .
    H H20 0.6166 0.3239 0.1085 0.065 Uiso calc R 1 . .
    C C21 0.6397(2) 0.15321(18) 0.10964(18) 0.0570(5) Uani d . 1 . .
    H H21 0.6940 0.1404 0.0407 0.068 Uiso calc R 1 . .
    C C22 0.6059(2) 0.06275(17) 0.16960(19) 0.0562(5) Uani d . 1 . .
    C C23 0.5197(3) 0.0811(2) 0.2683(2) 0.0646(6) Uani d . 1 . .
    H H23 0.4905 0.0184 0.3071 0.077 Uiso calc R 1 . .
    C C24 0.4769(2) 0.19191(19) 0.30954(18) 0.0570(5) Uani d . 1 . .
    H H24 0.4206 0.2034 0.3775 0.068 Uiso calc R 1 . .
    C C25 0.7526(3) -0.0636(2) 0.0442(2) 0.0881(8) Uani d . 1 . .
    H H25A 0.7767 -0.1440 0.0309 0.132 Uiso calc R 1 . .
    H H25B 0.8476 -0.0015 0.0663 0.132 Uiso calc R 1 . .
    H H25C 0.7019 -0.0565 -0.0286 0.132 Uiso calc R 1 . .
    C C26 0.1780(2) 0.35504(17) 0.24530(17) 0.0488(4) Uani d . 1 . .
    C C27 -0.0206(3) 0.3004(3) 0.3694(3) 0.0902(8) Uani d . 1 . .
    H H27A -0.0501 0.3283 0.4498 0.135 Uiso calc R 1 . .
    H H27B -0.0039 0.2179 0.3572 0.135 Uiso calc R 1 . .
    H H27C -0.1026 0.3010 0.3119 0.135 Uiso calc R 1 . .
    N N1 0.50894(18) 0.62899(14) 0.35141(14) 0.0554(4) Uani d . 1 . .
    O O1 0.24421(15) 0.48642(12) 0.05440(10) 0.0547(3) Uani d . 1 . .
    O O2 0.12217(17) 0.38163(14) 0.35295(13) 0.0697(4) Uani d . 1 . .
    O O3 0.11479(19) 0.27038(15) 0.16475(14) 0.0831(5) Uani d . 1 . .
    O O4 0.6519(2) -0.04732(14) 0.13839(16) 0.0803(5) Uani d . 1 . .
loop_
    _atom_site_aniso_label
    _atom_site_aniso_U_11
    _atom_site_aniso_U_22
    _atom_site_aniso_U_33
    _atom_site_aniso_U_12
    _atom_site_aniso_U_13
    _atom_site_aniso_U_23
    C1 0.0434(10) 0.0490(10) 0.0396(9) 0.0085(8) 0.0057(7) 0.0093(8)
    C2 0.0397(10) 0.0457(10) 0.0450(9) 0.0063(7) 0.0072(7) 0.0155(8)
    C3 0.0380(10) 0.0458(10) 0.0550(11) 0.0044(7) 0.0110(8) 0.0152(8)
    C4 0.0537(12) 0.0510(11) 0.0574(11) 0.0113(9) 0.0083(9) 0.0091(9)
    C5 0.0664(14) 0.0559(12) 0.0688(13) 0.0131(10) 0.0135(11) 0.0036(10)
    C6 0.0648(14) 0.0525(12) 0.0970(18) 0.0187(10) 0.0201(12) 0.0112(12)
    C7 0.0532(13) 0.0577(12) 0.0948(17) 0.0188(10) 0.0131(11) 0.0267(12)
    C8 0.0374(10) 0.0532(11) 0.0698(13) 0.0089(8) 0.0118(9) 0.0232(10)
    C9 0.0466(11) 0.0692(13) 0.0683(13) 0.0148(9) 0.0059(9) 0.0331(11)
    C10 0.0493(11) 0.0649(12) 0.0495(10) 0.0084(9) 0.0026(8) 0.0223(9)
    C11 0.0451(10) 0.0483(10) 0.0458(10) 0.0061(8) 0.0076(8) 0.0160(8)
    C12 0.0557(11) 0.0494(10) 0.0404(9) 0.0138(8) 0.0082(8) 0.0124(8)
    C13 0.0447(10) 0.0469(10) 0.0368(9) 0.0104(8) 0.0062(7) 0.0117(7)
    C14 0.0511(11) 0.0567(11) 0.0381(9) 0.0156(8) 0.0078(8) 0.0135(8)
    C15 0.0521(11) 0.0636(12) 0.0447(10) 0.0167(9) -0.0008(8) 0.0046(9)
    C16 0.0547(13) 0.0684(14) 0.0753(14) 0.0125(10) 0.0114(10) 0.0036(11)
    C17 0.0533(14) 0.0721(15) 0.118(2) -0.0002(11) 0.0134(13) 0.0102(14)
    C18 0.0553(14) 0.0623(13) 0.1104(19) 0.0004(10) 0.0123(12) 0.0241(13)
    C19 0.0459(10) 0.0520(10) 0.0412(9) 0.0129(8) 0.0048(8) 0.0154(8)
    C20 0.0625(12) 0.0548(11) 0.0531(11) 0.0183(9) 0.0173(9) 0.0220(9)
    C21 0.0614(13) 0.0594(12) 0.0546(11) 0.0225(10) 0.0146(9) 0.0140(10)
    C22 0.0542(12) 0.0509(11) 0.0652(12) 0.0184(9) -0.0026(10) 0.0135(10)
    C23 0.0704(14) 0.0618(13) 0.0744(14) 0.0199(11) 0.0102(11) 0.0362(11)
    C24 0.0590(12) 0.0685(13) 0.0535(11) 0.0206(10) 0.0137(9) 0.0273(10)
    C25 0.0778(17) 0.0780(16) 0.105(2) 0.0431(13) -0.0010(14) -0.0032(14)
    C26 0.0499(11) 0.0510(11) 0.0488(10) 0.0124(9) 0.0060(8) 0.0175(9)
    C27 0.0667(16) 0.1030(19) 0.111(2) 0.0060(14) 0.0337(14) 0.0537(17)
    N1 0.0495(9) 0.0541(9) 0.0567(9) 0.0097(7) 0.0010(7) 0.0046(8)
    O1 0.0679(9) 0.0583(8) 0.0383(6) 0.0175(6) -0.0014(6) 0.0105(6)
    O2 0.0631(9) 0.0799(10) 0.0636(9) 0.0022(7) 0.0239(7) 0.0222(8)
    O3 0.0781(11) 0.0744(10) 0.0743(10) -0.0156(8) 0.0073(8) 0.0027(9)
    O4 0.0883(12) 0.0606(9) 0.1009(12) 0.0360(8) 0.0093(9) 0.0210(9)
_geom_special_details
;
All e.s.d.'s (except the e.s.d. in the dihedral angle between two l.s. planes)
are estimated using the full covariance matrix. The cell e.s.d.'s are taken
into account individually in the estimation of e.s.d.'s in distances, angles
and torsion angles; correlations between e.s.d.'s in cell parameters are only
used when they are defined by crystal symmetry. An approximate (isotropic)
treatment of cell e.s.d.'s is used for estimating e.s.d.'s involving l.s.
planes.
;
loop_
    _geom_bond_atom_site_label_1
    _geom_bond_atom_site_label_2
    _geom_bond_site_symmetry_2
    _geom_bond_distance
    _geom_bond_publ_flag
    C1 N1 . 1.468(2) ?
    C1 C2 . 1.505(2) ?
    C1 C13 . 1.545(2) ?
    C1 H1 . 0.9800 ?
    C2 C11 . 1.370(2) ?
    C2 C3 . 1.432(2) ?
    C3 C4 . 1.409(3) ?
    C3 C8 . 1.414(3) ?
    C4 C5 . 1.367(3) ?
    C4 H4 . 0.9300 ?
    C5 C6 . 1.391(3) ?
    C5 H5 . 0.9300 ?
    C6 C7 . 1.355(3) ?
    C6 H6 . 0.9300 ?
    C7 C8 . 1.410(3) ?
    C7 H7 . 0.9300 ?
    C8 C9 . 1.415(3) ?
    C9 C10 . 1.344(3) ?
    C9 H9 . 0.9300 ?
    C10 C11 . 1.405(3) ?
    C10 H10 . 0.9300 ?
    C11 O1 . 1.368(2) ?
    C12 O1 . 1.426(2) ?
    C12 C13 . 1.513(2) ?
    C12 H12A . 0.9700 ?
    C12 H12B . 0.9700 ?
    C13 C26 . 1.518(3) ?
    C13 C14 . 1.550(2) ?
    C14 C19 . 1.511(2) ?
    C14 C15 . 1.540(3) ?
    C14 H14 . 0.9800 ?
    C15 N1 . 1.482(2) ?
    C15 C16 . 1.517(3) ?
    C15 H15 . 0.9800 ?
    C16 C17 . 1.511(3) ?
    C16 H16A . 0.9700 ?
    C16 H16B . 0.9700 ?
    C17 C18 . 1.501(3) ?
    C17 H17A . 0.9700 ?
    C17 H17B . 0.9700 ?
    C18 N1 . 1.462(3) ?
    C18 H18A . 0.9700 ?
    C18 H18B . 0.9700 ?
    C19 C20 . 1.383(2) ?
    C19 C24 . 1.384(3) ?
    C20 C21 . 1.380(2) ?
    C20 H20 . 0.9300 ?
    C21 C22 . 1.365(3) ?
    C21 H21 . 0.9300 ?
    C22 O4 . 1.366(2) ?
    C22 C23 . 1.375(3) ?
    C23 C24 . 1.369(3) ?
    C23 H23 . 0.9300 ?
    C24 H24 . 0.9300 ?
    C25 O4 . 1.415(3) ?
    C25 H25A . 0.9600 ?
    C25 H25B . 0.9600 ?
    C25 H25C . 0.9600 ?
    C26 O3 . 1.187(2) ?
    C26 O2 . 1.328(2) ?
    C27 O2 . 1.447(3) ?
    C27 H27A . 0.9600 ?
    C27 H27B . 0.9600 ?
    C27 H27C . 0.9600 ?
loop_
    _geom_angle_atom_site_label_1
    _geom_angle_atom_site_label_2
    _geom_angle_atom_site_label_3
    _geom_angle_site_symmetry_1
    _geom_angle_site_symmetry_3
    _geom_angle
    _geom_angle_publ_flag
    N1 C1 C2 . . 116.27(15) ?
    N1 C1 C13 . . 106.30(14) ?
    C2 C1 C13 . . 111.88(14) ?
    N1 C1 H1 . . 107.3 ?
    C2 C1 H1 . . 107.3 ?
    C13 C1 H1 . . 107.3 ?
    C11 C2 C3 . . 118.40(16) ?
    C11 C2 C1 . . 120.71(15) ?
    C3 C2 C1 . . 120.79(15) ?
    C4 C3 C8 . . 118.32(17) ?
    C4 C3 C2 . . 122.10(17) ?
    C8 C3 C2 . . 119.58(17) ?
    C5 C4 C3 . . 120.65(19) ?
    C5 C4 H4 . . 119.7 ?
    C3 C4 H4 . . 119.7 ?
    C4 C5 C6 . . 120.9(2) ?
    C4 C5 H5 . . 119.6 ?
    C6 C5 H5 . . 119.6 ?
    C7 C6 C5 . . 119.9(2) ?
    C7 C6 H6 . . 120.1 ?
    C5 C6 H6 . . 120.1 ?
    C6 C7 C8 . . 121.1(2) ?
    C6 C7 H7 . . 119.4 ?
    C8 C7 H7 . . 119.4 ?
    C7 C8 C3 . . 119.12(19) ?
    C7 C8 C9 . . 122.01(19) ?
    C3 C8 C9 . . 118.83(17) ?
    C10 C9 C8 . . 121.16(18) ?
    C10 C9 H9 . . 119.4 ?
    C8 C9 H9 . . 119.4 ?
    C9 C10 C11 . . 120.08(18) ?
    C9 C10 H10 . . 120.0 ?
    C11 C10 H10 . . 120.0 ?
    O1 C11 C2 . . 123.82(16) ?
    O1 C11 C10 . . 114.28(15) ?
    C2 C11 C10 . . 121.87(17) ?
    O1 C12 C13 . . 112.03(14) ?
    O1 C12 H12A . . 109.2 ?
    C13 C12 H12A . . 109.2 ?
    O1 C12 H12B . . 109.2 ?
    C13 C12 H12B . . 109.2 ?
    H12A C12 H12B . . 107.9 ?
    C12 C13 C26 . . 108.88(15) ?
    C12 C13 C1 . . 109.10(14) ?
    C26 C13 C1 . . 114.22(14) ?
    C12 C13 C14 . . 113.80(14) ?
    C26 C13 C14 . . 109.63(14) ?
    C1 C13 C14 . . 101.16(13) ?
    C19 C14 C15 . . 118.94(15) ?
    C19 C14 C13 . . 118.49(14) ?
    C15 C14 C13 . . 104.79(14) ?
    C19 C14 H14 . . 104.3 ?
    C15 C14 H14 . . 104.3 ?
    C13 C14 H14 . . 104.3 ?
    N1 C15 C16 . . 105.10(16) ?
    N1 C15 C14 . . 105.46(14) ?
    C16 C15 C14 . . 122.97(16) ?
    N1 C15 H15 . . 107.5 ?
    C16 C15 H15 . . 107.5 ?
    C14 C15 H15 . . 107.5 ?
    C17 C16 C15 . . 102.37(17) ?
    C17 C16 H16A . . 111.3 ?
    C15 C16 H16A . . 111.3 ?
    C17 C16 H16B . . 111.3 ?
    C15 C16 H16B . . 111.3 ?
    H16A C16 H16B . . 109.2 ?
    C18 C17 C16 . . 102.44(18) ?
    C18 C17 H17A . . 111.3 ?
    C16 C17 H17A . . 111.3 ?
    C18 C17 H17B . . 111.3 ?
    C16 C17 H17B . . 111.3 ?
    H17A C17 H17B . . 109.2 ?
    N1 C18 C17 . . 104.1(2) ?
    N1 C18 H18A . . 110.9 ?
    C17 C18 H18A . . 110.9 ?
    N1 C18 H18B . . 110.9 ?
    C17 C18 H18B . . 110.9 ?
    H18A C18 H18B . . 109.0 ?
    C20 C19 C24 . . 116.18(17) ?
    C20 C19 C14 . . 125.22(16) ?
    C24 C19 C14 . . 118.60(15) ?
    C21 C20 C19 . . 121.92(18) ?
    C21 C20 H20 . . 119.0 ?
    C19 C20 H20 . . 119.0 ?
    C22 C21 C20 . . 120.22(18) ?
    C22 C21 H21 . . 119.9 ?
    C20 C21 H21 . . 119.9 ?
    C21 C22 O4 . . 124.41(19) ?
    C21 C22 C23 . . 119.14(18) ?
    O4 C22 C23 . . 116.45(19) ?
    C24 C23 C22 . . 119.95(19) ?
    C24 C23 H23 . . 120.0 ?
    C22 C23 H23 . . 120.0 ?
    C23 C24 C19 . . 122.43(18) ?
    C23 C24 H24 . . 118.8 ?
    C19 C24 H24 . . 118.8 ?
    O4 C25 H25A . . 109.5 ?
    O4 C25 H25B . . 109.5 ?
    H25A C25 H25B . . 109.5 ?
    O4 C25 H25C . . 109.5 ?
    H25A C25 H25C . . 109.5 ?
    H25B C25 H25C . . 109.5 ?
    O3 C26 O2 . . 122.82(18) ?
    O3 C26 C13 . . 124.82(17) ?
    O2 C26 C13 . . 112.33(16) ?
    O2 C27 H27A . . 109.5 ?
    O2 C27 H27B . . 109.5 ?
    H27A C27 H27B . . 109.5 ?
    O2 C27 H27C . . 109.5 ?
    H27A C27 H27C . . 109.5 ?
    H27B C27 H27C . . 109.5 ?
    C18 N1 C1 . . 119.67(16) ?
    C18 N1 C15 . . 108.60(15) ?
    C1 N1 C15 . . 109.70(14) ?
    C11 O1 C12 . . 116.10(13) ?
    C26 O2 C27 . . 116.63(18) ?
    C22 O4 C25 . . 117.36(18) ?
loop_
    _geom_torsion_atom_site_label_1
    _geom_torsion_atom_site_label_2
    _geom_torsion_atom_site_label_3
    _geom_torsion_atom_site_label_4
    _geom_torsion_site_symmetry_1
    _geom_torsion_site_symmetry_2
    _geom_torsion_site_symmetry_3
    _geom_torsion_site_symmetry_4
    _geom_torsion
    _geom_torsion_publ_flag
    N1 C1 C2 C11 . . . . 111.83(18) ?
    C13 C1 C2 C11 . . . . -10.5(2) ?
    N1 C1 C2 C3 . . . . -72.0(2) ?
    C13 C1 C2 C3 . . . . 165.67(14) ?
    C11 C2 C3 C4 . . . . 179.67(17) ?
    C1 C2 C3 C4 . . . . 3.4(3) ?
    C11 C2 C3 C8 . . . . 0.1(2) ?
    C1 C2 C3 C8 . . . . -176.21(16) ?
    C8 C3 C4 C5 . . . . 0.8(3) ?
    C2 C3 C4 C5 . . . . -178.80(17) ?
    C3 C4 C5 C6 . . . . -1.2(3) ?
    C4 C5 C6 C7 . . . . 0.6(3) ?
    C5 C6 C7 C8 . . . . 0.5(3) ?
    C6 C7 C8 C3 . . . . -0.9(3) ?
    C6 C7 C8 C9 . . . . 177.03(19) ?
    C4 C3 C8 C7 . . . . 0.2(3) ?
    C2 C3 C8 C7 . . . . 179.84(16) ?
    C4 C3 C8 C9 . . . . -177.72(17) ?
    C2 C3 C8 C9 . . . . 1.9(2) ?
    C7 C8 C9 C10 . . . . -179.41(18) ?
    C3 C8 C9 C10 . . . . -1.5(3) ?
    C8 C9 C10 C11 . . . . -0.9(3) ?
    C3 C2 C11 O1 . . . . 179.38(15) ?
    C1 C2 C11 O1 . . . . -4.3(3) ?
    C3 C2 C11 C10 . . . . -2.5(3) ?
    C1 C2 C11 C10 . . . . 173.79(16) ?
    C9 C10 C11 O1 . . . . -178.78(16) ?
    C9 C10 C11 C2 . . . . 3.0(3) ?
    O1 C12 C13 C26 . . . . 65.72(19) ?
    O1 C12 C13 C1 . . . . -59.54(19) ?
    O1 C12 C13 C14 . . . . -171.67(14) ?
    N1 C1 C13 C12 . . . . -87.59(17) ?
    C2 C1 C13 C12 . . . . 40.32(19) ?
    N1 C1 C13 C26 . . . . 150.32(15) ?
    C2 C1 C13 C26 . . . . -81.77(18) ?
    N1 C1 C13 C14 . . . . 32.66(17) ?
    C2 C1 C13 C14 . . . . 160.56(14) ?
    C12 C13 C14 C19 . . . . -53.0(2) ?
    C26 C13 C14 C19 . . . . 69.19(19) ?
    C1 C13 C14 C19 . . . . -169.85(14) ?
    C12 C13 C14 C15 . . . . 82.45(17) ?
    C26 C13 C14 C15 . . . . -155.35(14) ?
    C1 C13 C14 C15 . . . . -34.40(16) ?
    C19 C14 C15 N1 . . . . 159.48(15) ?
    C13 C14 C15 N1 . . . . 24.27(17) ?
    C19 C14 C15 C16 . . . . 39.4(3) ?
    C13 C14 C15 C16 . . . . -95.8(2) ?
    N1 C15 C16 C17 . . . . 28.2(2) ?
    C14 C15 C16 C17 . . . . 148.5(2) ?
    C15 C16 C17 C18 . . . . -40.8(2) ?
    C16 C17 C18 N1 . . . . 38.3(3) ?
    C15 C14 C19 C20 . . . . -58.3(2) ?
    C13 C14 C19 C20 . . . . 70.9(2) ?
    C15 C14 C19 C24 . . . . 121.98(19) ?
    C13 C14 C19 C24 . . . . -108.8(2) ?
    C24 C19 C20 C21 . . . . -3.1(3) ?
    C14 C19 C20 C21 . . . . 177.25(18) ?
    C19 C20 C21 C22 . . . . 0.7(3) ?
    C20 C21 C22 O4 . . . . -177.28(18) ?
    C20 C21 C22 C23 . . . . 2.8(3) ?
    C21 C22 C23 C24 . . . . -3.8(3) ?
    O4 C22 C23 C24 . . . . 176.24(19) ?
    C22 C23 C24 C19 . . . . 1.4(3) ?
    C20 C19 C24 C23 . . . . 2.0(3) ?
    C14 C19 C24 C23 . . . . -178.29(18) ?
    C12 C13 C26 O3 . . . . 22.6(3) ?
    C1 C13 C26 O3 . . . . 144.8(2) ?
    C14 C13 C26 O3 . . . . -102.5(2) ?
    C12 C13 C26 O2 . . . . -159.46(15) ?
    C1 C13 C26 O2 . . . . -37.2(2) ?
    C14 C13 C26 O2 . . . . 75.45(18) ?
    C17 C18 N1 C1 . . . . -147.84(18) ?
    C17 C18 N1 C15 . . . . -20.9(2) ?
    C2 C1 N1 C18 . . . . -17.6(2) ?
    C13 C1 N1 C18 . . . . 107.66(18) ?
    C2 C1 N1 C15 . . . . -144.03(15) ?
    C13 C1 N1 C15 . . . . -18.77(18) ?
    C16 C15 N1 C18 . . . . -4.7(2) ?
    C14 C15 N1 C18 . . . . -136.01(17) ?
    C16 C15 N1 C1 . . . . 127.72(16) ?
    C14 C15 N1 C1 . . . . -3.54(19) ?
    C2 C11 O1 C12 . . . . -14.2(2) ?
    C10 C11 O1 C12 . . . . 167.62(15) ?
    C13 C12 O1 C11 . . . . 46.8(2) ?
    O3 C26 O2 C27 . . . . 1.0(3) ?
    C13 C26 O2 C27 . . . . -176.96(17) ?
    C21 C22 O4 C25 . . . . 5.7(3) ?
    C23 C22 O4 C25 . . . . -174.4(2) ?
loop_
    _geom_hbond_atom_site_label_D
    _geom_hbond_atom_site_label_H
    _geom_hbond_atom_site_label_A
    _geom_hbond_site_symmetry_A
    _geom_hbond_distance_DH
    _geom_hbond_distance_HA
    _geom_hbond_distance_DA
    _geom_hbond_angle_DHA
    C1 H1 O2 . 0.98 2.32 2.792(2) 108
    C23 H23 Cg1 1_545 0.93 2.92 3.633(3) 135
    C25 H25C Cg2 2_655 0.96 2.90 3.715(3) 143
data_global
_journal_date_recd_electronic     2009-07-12
_journal_date_accepted     2009-07-14
_journal_name_full     'Acta Crystallographica, Section E'
_journal_year     2009
_journal_volume     65
_journal_issue      8
_journal_page_first     o1938
_journal_page_last     o1938
_journal_paper_category     QO
_journal_coeditor_code     BT5001
_publ_contact_author_name     'Dr. L. Sudha'
_publ_contact_author_address
;
Department of Physics
  SRM University
  Ramapuram Campus
  Chennai - 600 089
  India
;
_publ_contact_author_email     sudharose18@gmail.com
_publ_contact_author_fax     '91 44 24911709'
_publ_contact_author_phone     '91 44 24911709'
_publ_section_title
;\
Methyl 4-(4-methoxyphenyl)-1,2,3,3a,4,4a,5,12c-\
octahydrobenzo[<i>f</i>]chromeno[3,4-<i>b</i>]pyrrolizine-4a-carboxylate
;
loop_
    _publ_author_name
    _publ_author_address
    'S. Nirmala'
;
Department of Physics
Easwari Engineering College
Ramapuram
Chennai 600 089, India
;
    'E. Theboral Sugi Kamala'
;
Department of Physics
Easwari Engineering College
Ramapuram
Chennai 600 089, India
;
    'L. Sudha'
;
Department of Physics
SRM University
Ramapuram Campus
Chennai 600 089
India
;
    'S. Kathiravan '
;
Department of Organic Chemistry
University of Madras
Guindy Campus
Chennai 600 025, India
;
    'R. Raghunathan'
;
Department of Organic Chemistry
University of Madras
Guindy Campus
Chennai 600 025, India
;
_chemical_name_systematic     ?
