# Supplementary material for: Methyl 4-(4-methoxy­phen­yl)-1,2,3,3a,4,4a,5,12c-octa­hydro­benzo[f]chromeno[3,4-b]pyrrolizine-4a-carboxyl­ate
Source: Acta Crystallogr Sect E Struct Rep Online. 2009 Jul 22;65(Pt 8):o1938. doi: 10.1107/S1600536809027639 (PMC2977484; doi:10.1107/S1600536809027639)
Supplement: Supplementary file 2 [file e-65-o1938-Isup2.hkl]

#
# h,k,l, Fc-squared, Fo-squared, sigma(Fo-squared) and status flag
#
data_I
_shelx_title ' VR030 in P-1'
_shelx_refln_list_code          4
_shelx_F_calc_maximum      113.61
_exptl_crystal_F_000       456.00
_reflns_d_resolution_high  0.8063
 
loop_
 _symmetry_equiv_pos_as_xyz
 'x, y, z'
 '-x, -y, -z'
 
_cell_length_a     8.7484
_cell_length_b    11.4284
_cell_length_c    11.4444
_cell_angle_alpha 104.127
_cell_angle_beta   91.824
_cell_angle_gamma 101.555
 
_shelx_F_squared_multiplier     1.000
 
loop_
 _refln_index_h
 _refln_index_k
 _refln_index_l
 _refln_F_squared_calc
 _refln_F_squared_meas
 _refln_F_squared_sigma
 _refln_observed_status
   1   0   0     2614.20     2241.64     57.34 o
   2   0   0     1519.77     1495.46     11.66 o
   3   0   0      908.05      939.79      8.49 o
   4   0   0       26.73       21.95      0.81 o
   5   0   0      126.23      123.56      2.23 o
   6   0   0       11.25        6.63      0.79 o
   7   0   0       24.81       21.28      1.34 o
   8   0   0      362.38      371.07      8.35 o
   9   0   0        2.57        1.02      2.05 o
  10   0   0        1.96        3.80      2.30 o
 -10   1   0        0.98       -1.68      2.05 o
  -9   1   0       15.78       15.14      2.79 o
  -8   1   0        3.13        2.21      1.39 o
  -7   1   0       32.77       36.58      1.43 o
  -6   1   0        5.55        4.07      0.71 o
  -5   1   0        9.87        7.84      0.65 o
  -4   1   0      472.03      509.69      5.08 o
  -3   1   0       12.07       17.08      0.82 o
  -2   1   0        4.89       10.35      0.39 o
  -1   1   0        5.74        5.05      0.25 o
   1   1   0     1151.62     1046.12     13.37 o
   2   1   0      201.96      196.64      1.97 o
   3   1   0       86.64       79.44      1.25 o
   4   1   0        4.06        6.40      0.58 o
   5   1   0       33.60       34.88      1.14 o
   6   1   0       13.02       13.96      0.93 o
   7   1   0        2.86        2.24      1.01 o
   8   1   0        1.03        0.50      1.48 o
   9   1   0        0.04       -0.60      1.93 o
  10   1   0        2.96        3.83      2.54 o
 -10   2   0        1.61        2.12      2.09 o
  -9   2   0        0.00       -1.12      4.97 o
  -8   2   0        3.19        2.17      1.29 o
  -7   2   0        0.52        1.35      0.75 o
  -6   2   0       92.86       93.16      1.92 o
  -5   2   0       62.32       54.33      1.27 o
  -4   2   0       68.22       62.41      1.59 o
  -3   2   0        4.29        4.35      0.40 o
  -2   2   0     1763.65     1777.38     14.50 o
  -1   2   0     5483.01     5324.55     42.98 o
   0   2   0       30.81       31.02      0.48 o
   1   2   0      249.40      269.46      2.73 o
   2   2   0     1080.53     1072.23      9.46 o
   3   2   0     1205.40     1225.76     10.94 o
   4   2   0       76.62       98.56      1.62 o
   5   2   0        6.97        5.26      0.64 o
   6   2   0        2.41        1.85      0.69 o
   7   2   0       24.29       25.98      1.86 o
   8   2   0        4.61        2.64      1.63 o
   9   2   0        5.15        6.29      2.35 o
  10   2   0       14.28       19.09      4.38 o
 -10   3   0        1.02       -0.62      2.07 o
  -9   3   0        1.76        7.18      2.25 o
  -8   3   0        4.85        3.96      1.66 o
  -7   3   0       15.81       19.08      1.28 o
  -6   3   0        6.00        6.12      0.69 o
  -5   3   0        0.03       -0.07      0.41 o
  -4   3   0        3.30        5.76      0.50 o
  -3   3   0      709.32      737.32      6.76 o
  -2   3   0        1.48        1.72      0.29 o
  -1   3   0     1655.71     1578.97     12.89 o
   0   3   0     1186.95     1105.35      8.68 o
   1   3   0       51.56       46.55      0.73 o
   2   3   0      695.33      698.54      6.75 o
   3   3   0      459.82      448.11      4.47 o
   4   3   0       78.53       77.54      1.46 o
   5   3   0       12.13       17.33      0.96 o
   6   3   0       21.94       22.04      1.48 o
   7   3   0        9.89        7.43      1.39 o
   8   3   0       10.80        9.33      2.00 o
   9   3   0        1.82        2.35      2.80 o
 -10   4   0       10.97       15.40      9.13 o
  -9   4   0        1.61        3.53      1.82 o
  -8   4   0        0.17       -1.04      1.04 o
  -7   4   0        0.45        1.86      0.79 o
  -6   4   0       20.58       19.56      1.03 o
  -5   4   0        0.85       -0.45      0.45 o
  -4   4   0        6.30        7.19      0.51 o
  -3   4   0      130.11      127.31      1.90 o
  -2   4   0       59.15       69.52      0.96 o
  -1   4   0       66.39       62.10      0.81 o
   0   4   0      161.59      167.42      1.64 o
   1   4   0        0.47        0.20      0.24 o
   2   4   0      118.59      137.38      1.95 o
   3   4   0      453.81      451.14      4.54 o
   4   4   0       48.78       49.66      1.30 o
   5   4   0      199.45      215.64      3.12 o
   6   4   0      197.14      182.52      3.51 o
   7   4   0        3.23        3.27      1.26 o
   8   4   0        0.08       -0.86      1.83 o
   9   4   0        6.88        9.56      3.58 o
 -10   5   0       12.90       12.91      4.40 o
  -9   5   0       46.05       56.23      5.98 o
  -8   5   0        0.83        2.42      1.30 o
  -7   5   0        6.28        5.63      0.98 o
  -6   5   0      131.29      123.35      2.21 o
  -5   5   0      319.30      348.07      3.90 o
  -4   5   0       72.48       85.03      1.38 o
  -3   5   0      283.40      304.44      3.19 o
  -2   5   0      645.54      643.01      5.58 o
  -1   5   0      574.46      614.19      5.56 o
   0   5   0       33.67       41.63      0.81 o
   1   5   0      275.69      282.59      2.72 o
   2   5   0      152.75      158.64      2.06 o
   3   5   0        3.59        1.85      0.42 o
   4   5   0      230.85      228.84      2.91 o
   5   5   0        5.76        4.74      0.80 o
   6   5   0      123.57      114.12      3.34 o
   7   5   0        1.23        1.67      1.83 o
   8   5   0       28.92       27.80      3.18 o
   9   5   0        2.39        6.91      3.43 o
 -10   6   0       31.90       35.05      5.72 o
  -9   6   0       25.39       24.99      5.32 o
  -8   6   0       19.00       22.88      1.91 o
  -7   6   0      525.79      539.37      9.00 o
  -6   6   0       15.67       13.90      1.00 o
  -5   6   0       10.48        8.61      0.64 o
  -4   6   0        8.02        8.82      0.63 o
  -3   6   0       16.88       23.11      0.73 o
  -2   6   0      140.08      178.02      1.91 o
  -1   6   0      114.44      127.43      1.68 o
   0   6   0      199.78      209.91      2.43 o
   1   6   0      860.74      923.54      8.31 o
   2   6   0        5.41        6.13      0.77 o
   3   6   0       85.53       88.37      1.50 o
   4   6   0       23.50       19.24      0.96 o
   5   6   0       11.90        9.69      0.99 o
   6   6   0       14.33       14.43      1.54 o
   7   6   0        3.51        6.97      1.53 o
   8   6   0        2.00        0.72      2.14 o
 -10   7   0        0.01        3.92      3.62 o
  -9   7   0        2.95        3.46      2.50 o
  -8   7   0      124.79      119.04      3.72 o
  -7   7   0        9.79       13.54      1.92 o
  -6   7   0      392.59      398.85      4.63 o
  -5   7   0       87.93       89.16      1.84 o
  -4   7   0      109.11       99.54      1.64 o
  -3   7   0       29.75       27.89      0.84 o
  -2   7   0      132.01      145.39      1.97 o
  -1   7   0       12.22       11.91      0.58 o
   0   7   0       39.03       41.37      0.98 o
   1   7   0      139.24      138.96      1.99 o
   2   7   0      276.84      268.66      3.86 o
   3   7   0      307.32      300.36      4.48 o
   4   7   0       29.32       29.11      1.28 o
   5   7   0        8.78        5.23      1.00 o
   6   7   0        5.76        7.62      1.58 o
   7   7   0        0.19       -1.36      1.36 o
  -9   8   0        0.05        3.22      1.78 o
  -8   8   0       34.43       36.38      2.28 o
  -7   8   0        0.04       -1.22      1.22 o
  -6   8   0       77.04       74.70      1.93 o
  -5   8   0       22.48       20.61      1.30 o
  -4   8   0       10.07        7.18      0.73 o
  -3   8   0      105.89      116.04      1.87 o
  -2   8   0       78.06       71.95      1.49 o
  -1   8   0       37.65       36.00      0.91 o
   0   8   0      100.21       93.27      1.47 o
   1   8   0      107.81      109.07      1.89 o
   2   8   0        0.93        0.90      0.98 o
   3   8   0      161.21      156.21      2.81 o
   4   8   0        5.70        7.81      1.03 o
   5   8   0        2.56        2.09      1.30 o
   6   8   0        2.13        5.20      1.61 o
   7   8   0       14.52       16.69      2.20 o
  -9   9   0        0.00        2.34      2.14 o
  -8   9   0       20.79       18.45      1.90 o
  -7   9   0       11.93       10.90      1.61 o
  -6   9   0       36.53       41.01      1.82 o
  -5   9   0       12.63       15.91      1.19 o
  -4   9   0        2.80        2.76      0.66 o
  -3   9   0       22.54       22.86      1.01 o
  -2   9   0        6.59        4.92      0.67 o
  -1   9   0       80.45       87.61      1.70 o
   0   9   0      191.08      213.61      2.96 o
   1   9   0        0.47        0.77      0.68 o
   2   9   0       23.00       29.61      1.41 o
   3   9   0       18.33       18.66      1.29 o
   4   9   0        0.67        0.42      0.94 o
   5   9   0        3.58        4.89      1.56 o
   6   9   0        2.29        2.97      1.65 o
  -8  10   0        0.88        1.46      1.31 o
  -7  10   0        4.63        5.75      1.29 o
  -6  10   0        0.00        2.48      1.19 o
  -5  10   0        1.28       -0.50      0.84 o
  -4  10   0      117.04      102.19      3.21 o
  -3  10   0       78.57       77.92      1.82 o
  -2  10   0        6.53        6.27      0.71 o
  -1  10   0        1.02        2.73      0.85 o
   0  10   0       39.85       40.66      1.43 o
   1  10   0        2.51        0.80      0.71 o
   2  10   0       64.98       57.91      2.23 o
   3  10   0        9.65        8.32      1.27 o
   4  10   0       17.03       14.87      1.56 o
   5  10   0        0.02        0.59      1.49 o
  -8  11   0        0.13       -0.45      1.36 o
  -7  11   0        0.79       -1.10      1.10 o
  -6  11   0        4.25        3.07      1.54 o
  -5  11   0        0.41       -0.80      0.92 o
  -4  11   0        5.16        4.66      1.28 o
  -3  11   0        1.89        0.98      0.94 o
  -2  11   0        1.64        0.59      0.88 o
  -1  11   0       18.39       18.23      1.69 o
   0  11   0       24.35       25.77      1.49 o
   1  11   0       44.50       51.73      2.53 o
   2  11   0        5.42        4.58      1.71 o
   3  11   0       17.10       19.34      2.97 o
   4  11   0        0.04       -1.40      1.40 o
  -7  12   0        3.92        0.92      1.31 o
  -6  12   0        3.11        3.43      1.38 o
  -5  12   0        2.42        0.65      1.01 o
  -4  12   0        0.33       -0.87      0.87 o
  -3  12   0        0.36        0.15      0.94 o
  -2  12   0       14.48       12.61      1.29 o
  -1  12   0        9.18        9.96      1.22 o
   0  12   0        4.82        4.56      1.12 o
   1  12   0        0.10       -2.32      2.98 o
   2  12   0        6.95        6.32      2.74 o
   3  12   0        3.63        4.48      2.13 o
  -5  13   0       12.98       12.56      1.40 o
  -4  13   0        0.21        1.53      1.28 o
  -3  13   0        0.11       -0.24      1.16 o
  -2  13   0        0.29       -0.03      1.13 o
  -1  13   0        7.01        4.36      1.30 o
   0  13   0        0.66       -0.34      1.25 o
   1  13   0       16.96       24.85      5.16 o
  -1 -13   1        9.22       11.42      2.35 o
   0 -13   1       15.84       15.43      1.76 o
   1 -13   1        0.02       -1.18      1.18 o
   2 -13   1        2.27        2.41      2.45 o
   3 -13   1        0.01        0.04      1.01 o
   4 -13   1        4.51        4.54      1.20 o
   5 -13   1        2.99        4.06      1.44 o
   6 -13   1       16.41       23.24      3.88 o
  -3 -12   1       13.58       11.02      1.81 o
  -2 -12   1        1.25       -0.27      1.41 o
  -1 -12   1       14.88       18.27      1.80 o
   0 -12   1        8.90       12.40      1.27 o
   1 -12   1        8.00       10.09      1.13 o
   2 -12   1        0.07       -0.84      0.84 o
   3 -12   1        0.39        1.04      1.29 o
   4 -12   1        0.10       -0.55      1.00 o
   5 -12   1        5.24        5.47      1.27 o
   6 -12   1        0.01       -0.70      1.25 o
   7 -12   1        5.21        5.05      1.44 o
  -4 -11   1        5.69        5.56      1.64 o
  -3 -11   1        7.45        6.05      1.38 o
  -2 -11   1        4.58        5.28      1.70 o
  -1 -11   1       59.41       66.70      2.18 o
   0 -11   1       13.96       19.92      1.29 o
   1 -11   1        2.65        1.96      0.78 o
   2 -11   1        0.65       -0.79      0.79 o
   3 -11   1        0.74        0.92      0.86 o
   4 -11   1        0.05       -0.85      0.85 o
   5 -11   1        0.74       -1.24      1.52 o
   6 -11   1        3.46        4.56      1.39 o
   7 -11   1        0.47       -0.36      1.18 o
   8 -11   1        0.06        0.38      1.39 o
  -5 -10   1       14.92       20.24      2.10 o
  -4 -10   1        9.10        4.71      1.78 o
  -3 -10   1        4.25        5.29      1.38 o
  -2 -10   1        2.14        4.88      1.20 o
  -1 -10   1        0.16       -0.73      0.73 o
   0 -10   1      107.63      107.11      2.15 o
   1 -10   1        1.78        0.44      0.68 o
   2 -10   1        0.94       -0.14      0.63 o
   3 -10   1       11.22       13.53      1.15 o
   4 -10   1       38.79       36.50      1.57 o
   5 -10   1       25.09       26.84      1.47 o
   6 -10   1        4.36        2.84      1.11 o
   7 -10   1       25.91       24.48      1.80 o
   8 -10   1        1.94        3.53      1.63 o
   9 -10   1        2.35        4.12      1.98 o
  -6  -9   1       10.50        8.80      1.84 o
  -5  -9   1        3.36        2.40      1.42 o
  -4  -9   1       12.36       15.22      1.57 o
  -3  -9   1       31.47       28.91      2.47 o
  -2  -9   1      307.38      310.28      5.00 o
  -1  -9   1      188.14      201.71      3.06 o
   0  -9   1       36.56       35.19      1.23 o
   1  -9   1       15.69       18.74      1.25 o
   2  -9   1      102.53      109.62      1.95 o
   3  -9   1       40.50       42.86      1.44 o
   4  -9   1      134.96      142.62      2.41 o
   5  -9   1       31.09       32.88      1.57 o
   6  -9   1       43.04       44.77      2.02 o
   7  -9   1       14.27       11.65      1.59 o
   8  -9   1        2.10        1.48      1.28 o
   9  -9   1        2.71        1.13      1.85 o
  -7  -8   1        3.58        3.27      1.68 o
  -6  -8   1        4.43        4.55      1.61 o
  -5  -8   1        7.74       11.65      1.98 o
  -4  -8   1        1.59        0.90      0.84 o
  -3  -8   1       81.59       80.01      2.56 o
  -2  -8   1       20.04       15.69      1.23 o
  -1  -8   1       80.66       82.89      1.75 o
   0  -8   1       34.81       33.56      0.98 o
   1  -8   1       18.00       16.69      0.78 o
   2  -8   1        0.25       -0.43      0.44 o
   3  -8   1      102.44       98.87      1.82 o
   4  -8   1      272.92      261.14      4.42 o
   5  -8   1      287.37      277.24      4.98 o
   6  -8   1      335.32      334.09      4.76 o
   7  -8   1       62.36       58.04      2.40 o
   8  -8   1        8.71       11.78      1.68 o
   9  -8   1        0.05       -1.64      1.64 o
  -8  -7   1       10.14       11.08      2.78 o
  -7  -7   1       13.15       14.68      1.97 o
  -6  -7   1        9.18       13.63      2.91 o
  -5  -7   1       33.80       38.34      1.70 o
  -4  -7   1       58.65       51.95      1.61 o
  -3  -7   1       96.86       90.07      2.10 o
  -2  -7   1       30.65       33.90      1.15 o
  -1  -7   1      552.02      552.73      5.40 o
   0  -7   1      148.89      149.93      1.83 o
   1  -7   1      110.87      111.01      1.59 o
   2  -7   1      385.17      395.78      4.04 o
   3  -7   1       58.47       70.86      1.42 o
   4  -7   1       28.17       27.46      1.01 o
   5  -7   1      198.25      203.42      2.79 o
   6  -7   1        2.77        1.26      0.77 o
   7  -7   1      392.22      394.35      7.27 o
   8  -7   1        0.55       -0.40      1.41 o
   9  -7   1        9.91        5.99      2.61 o
  10  -7   1        1.99       -3.23      3.23 o
  -8  -6   1       22.29       18.86      2.97 o
  -7  -6   1       10.42       11.74      1.89 o
  -6  -6   1       73.99       86.36      4.32 o
  -5  -6   1       46.90       46.23      1.62 o
  -4  -6   1       29.58       26.91      1.09 o
  -3  -6   1        0.39        1.58      0.52 o
  -2  -6   1       34.44       32.69      1.14 o
  -1  -6   1       56.86       56.77      1.11 o
   0  -6   1      235.51      239.54      2.46 o
   1  -6   1        7.67       14.25      0.53 o
   2  -6   1      314.93      332.15      4.09 o
   3  -6   1      121.84      112.69      1.67 o
   4  -6   1      146.67      150.58      2.11 o
   5  -6   1       22.02       19.44      1.11 o
   6  -6   1        5.50        5.79      0.75 o
   7  -6   1       11.87       11.04      1.31 o
   8  -6   1      130.28      144.88      4.10 o
   9  -6   1        4.10        5.50      1.81 o
  10  -6   1        9.85       10.22      4.27 o
  -9  -5   1        2.88        1.72      3.18 o
  -8  -5   1        6.58        7.48      2.35 o
  -7  -5   1        1.56       -1.04      1.20 o
  -6  -5   1        9.00       11.11      1.47 o
  -5  -5   1       71.01       74.13      1.93 o
  -4  -5   1       47.21       50.45      1.38 o
  -3  -5   1      214.54      213.53      2.81 o
  -2  -5   1       18.61       19.32      0.84 o
  -1  -5   1        6.76       11.16      0.52 o
   0  -5   1      444.39      399.78      3.66 o
   1  -5   1      162.17      180.61      2.03 o
   2  -5   1     1055.63     1080.72      9.64 o
   3  -5   1      259.16      291.22      2.99 o
   4  -5   1      541.92      579.36      5.73 o
   5  -5   1       72.80       71.16      1.44 o
   6  -5   1       20.90       17.63      1.04 o
   7  -5   1       16.77       12.92      1.16 o
   8  -5   1       17.93       21.20      3.48 o
   9  -5   1        1.89        0.73      1.77 o
  10  -5   1       11.28       15.63      3.84 o
  -9  -4   1        4.99        1.68      3.32 o
  -8  -4   1        1.75        0.57      1.63 o
  -7  -4   1        0.83        3.15      1.25 o
  -6  -4   1        6.10        8.50      1.38 o
  -5  -4   1       63.87       67.34      1.79 o
  -4  -4   1      199.26      184.74      2.50 o
  -3  -4   1      277.36      282.41      3.17 o
  -2  -4   1      167.35      173.28      2.44 o
  -1  -4   1      344.50      339.49      3.44 o
   0  -4   1      205.31      178.30      1.92 o
   1  -4   1     1235.89     1203.66     10.52 o
   2  -4   1       34.59       30.40      0.71 o
   3  -4   1       44.39       58.70      1.11 o
   4  -4   1        0.03       -0.31      0.40 o
   5  -4   1        3.89        3.25      0.56 o
   6  -4   1       13.39       16.16      1.01 o
   7  -4   1       16.62       17.45      1.38 o
   8  -4   1       12.35       14.67      2.06 o
   9  -4   1       19.44       22.72      3.99 o
  10  -4   1        9.74       12.35      2.92 o
  -9  -3   1        3.45        2.68      2.28 o
  -8  -3   1        0.50        1.98      1.58 o
  -7  -3   1        0.11        0.57      1.08 o
  -6  -3   1       92.15       77.94      2.20 o
  -5  -3   1        0.14       -0.48      0.48 o
  -4  -3   1      186.70      196.85      2.56 o
  -3  -3   1       54.98       44.41      1.19 o
  -2  -3   1     1046.01      978.23      9.35 o
  -1  -3   1      973.51      906.70      8.03 o
   0  -3   1      285.62      305.91      2.92 o
   1  -3   1        2.92        2.04      0.28 o
   2  -3   1     1539.31     1606.27     13.94 o
   3  -3   1       68.87       61.87      1.18 o
   4  -3   1       52.27       55.47      1.21 o
   5  -3   1      155.67      155.63      2.37 o
   6  -3   1        5.80        2.68      0.67 o
   7  -3   1       13.33       13.66      1.17 o
   8  -3   1      109.30      119.50      3.73 o
   9  -3   1       20.89       18.69      2.86 o
  10  -3   1        0.65        4.99      2.44 o
 -10  -2   1        0.26       -0.65      2.24 o
  -9  -2   1        9.90       10.73      2.68 o
  -8  -2   1        4.96        2.23      1.66 o
  -7  -2   1        0.34        1.00      0.93 o
  -6  -2   1       32.59       30.92      1.23 o
  -5  -2   1        0.17        0.88      0.55 o
  -4  -2   1     2431.65     2447.67     24.16 o
  -3  -2   1     1436.43     1448.16     13.57 o
  -2  -2   1     2996.54     2855.78     25.82 o
  -1  -2   1     8642.21     8623.76     77.46 o
   0  -2   1       22.02       20.56      0.36 o
   1  -2   1      545.56      538.41      4.59 o
   2  -2   1      254.18      256.76      2.49 o
   3  -2   1       35.09       31.04      1.00 o
   4  -2   1     1632.45     1571.36     14.83 o
   5  -2   1      356.75      385.51      4.82 o
   6  -2   1      357.12      361.98      4.84 o
   7  -2   1      345.61      352.66      4.97 o
   8  -2   1       50.22       48.78      2.53 o
   9  -2   1        7.69        6.23      4.46 o
  10  -2   1        0.26       -1.85      2.20 o
 -10  -1   1        9.78        7.50      2.72 o
  -9  -1   1       20.19       20.44      3.04 o
  -8  -1   1        6.06        3.82      1.78 o
  -7  -1   1       57.67       61.80      1.97 o
  -6  -1   1       75.22       79.52      2.39 o
  -5  -1   1        0.08        1.01      0.52 o
  -4  -1   1     1214.82     1178.84     11.38 o
  -3  -1   1     1120.21     1123.68     10.07 o
  -2  -1   1    12908.32    12590.60    100.80 o
  -1  -1   1     4453.66     4088.54     36.90 o
   0  -1   1       36.30       29.89      1.06 o
   1  -1   1      138.10      129.64      1.32 o
   2  -1   1     2097.29     1983.37     14.74 o
   3  -1   1      232.27      232.62      2.58 o
   4  -1   1       10.11        8.14      0.55 o
   5  -1   1      119.91      123.97      2.12 o
   6  -1   1      551.55      576.85      6.55 o
   7  -1   1       34.19       35.80      1.55 o
   8  -1   1      100.02       99.23      3.47 o
   9  -1   1        0.25       -1.12      1.98 o
  10  -1   1       10.40       10.71      2.82 o
 -10   0   1        5.01        7.15      2.55 o
  -9   0   1       37.17       35.47      6.71 o
  -8   0   1       52.18       52.28      6.09 o
  -7   0   1       11.20       10.59      1.19 o
  -6   0   1      435.80      421.60      5.05 o
  -5   0   1      119.84      143.08      2.51 o
  -4   0   1      183.38      168.43      2.30 o
  -3   0   1       99.15       79.47      1.23 o
  -2   0   1     2956.56     3025.48     24.40 o
  -1   0   1     2780.62     2703.22     21.75 o
   1   0   1     2045.42     2052.68     15.94 o
   2   0   1    10076.37     9987.94     79.71 o
   3   0   1      496.24      527.17      5.01 o
   4   0   1      678.64      742.66      7.01 o
   5   0   1      251.44      264.37      3.04 o
   6   0   1       89.53       87.00      1.81 o
   7   0   1       52.30       49.92      1.81 o
   8   0   1       84.45       95.40      3.92 o
   9   0   1        0.45       -0.20      1.93 o
  10   0   1        8.70        5.16      5.99 o
 -10   1   1        0.86        0.55      2.13 o
  -9   1   1        2.25        1.48      1.97 o
  -8   1   1      119.71      122.83      3.78 o
  -7   1   1        2.89        2.34      0.77 o
  -6   1   1      155.20      182.05      2.98 o
  -5   1   1      348.61      366.13      4.03 o
  -4   1   1       23.17       24.41      0.73 o
  -3   1   1       29.57       34.21      0.79 o
  -2   1   1        0.85        2.37      0.27 o
  -1   1   1     1703.65     1673.61     13.12 o
   0   1   1        2.30        1.06      0.34 o
   1   1   1      598.57      664.79      5.37 o
   2   1   1     2984.54     2954.35     25.20 o
   3   1   1     1911.26     1812.88     15.82 o
   4   1   1       13.42       12.13      0.96 o
   5   1   1       99.30      100.02      1.99 o
   6   1   1       30.25       31.65      1.30 o
   7   1   1        8.72       11.12      1.31 o
   8   1   1       32.14       32.22      4.28 o
   9   1   1        0.17       -0.72      1.95 o
  10   1   1        0.07       -0.98      2.80 o
 -10   2   1        0.46        2.99      2.34 o
  -9   2   1       25.00       19.04      2.81 o
  -8   2   1       14.50       13.92      1.67 o
  -7   2   1        0.07        0.18      0.68 o
  -6   2   1       17.82       20.13      1.05 o
  -5   2   1       87.79       95.01      2.11 o
  -4   2   1       98.62       98.37      1.92 o
  -3   2   1       15.38       12.67      0.50 o
  -2   2   1      136.31      122.39      1.40 o
  -1   2   1     2763.13     2661.92     23.00 o
   0   2   1      116.93      117.48      2.38 o
   1   2   1        7.89        5.27      0.24 o
   2   2   1      324.15      288.70      2.90 o
   3   2   1      206.74      204.13      2.36 o
   4   2   1       70.31       63.88      1.31 o
   5   2   1        6.78        8.29      0.70 o
   6   2   1       28.95       30.80      1.33 o
   7   2   1        0.35        1.81      1.15 o
   8   2   1        0.54       -0.76      1.48 o
   9   2   1        0.66        0.47      2.61 o
  10   2   1       13.91       20.26      4.53 o
 -10   3   1        1.28        0.59      2.12 o
  -9   3   1       18.22       21.10      2.46 o
  -8   3   1        3.12        5.18      1.27 o
  -7   3   1        1.94        1.18      0.65 o
  -6   3   1        0.34        0.62      0.55 o
  -5   3   1      191.35      189.19      2.47 o
  -4   3   1        7.43        8.41      0.53 o
  -3   3   1        5.17        4.60      0.35 o
  -2   3   1       22.35       24.18      0.52 o
  -1   3   1      190.04      185.10      2.72 o
   0   3   1       27.73       30.47      0.84 o
   1   3   1      197.67      202.99      2.21 o
   2   3   1        8.17        5.04      0.35 o
   3   3   1      164.59      147.63      1.82 o
   4   3   1       45.49       37.72      1.08 o
   5   3   1        8.63       10.05      0.79 o
   6   3   1        4.02        3.49      0.84 o
   7   3   1       50.21       55.98      2.57 o
   8   3   1        0.57        2.30      2.16 o
   9   3   1        0.44       -2.10      2.71 o
 -10   4   1        0.22       -1.56      3.41 o
  -9   4   1       61.27       79.07      3.92 o
  -8   4   1       43.36       45.18      2.31 o
  -7   4   1       28.16       29.35      1.43 o
  -6   4   1        5.47        8.10      0.77 o
  -5   4   1       74.75       70.96      1.40 o
  -4   4   1       60.86       59.38      1.10 o
  -3   4   1        0.26        1.67      0.33 o
  -2   4   1      413.67      415.71      3.66 o
  -1   4   1      323.12      300.29      3.44 o
   0   4   1       31.70       24.86      0.72 o
   1   4   1        2.24        0.68      0.25 o
   2   4   1      211.00      205.00      2.12 o
   3   4   1       16.50       21.82      0.81 o
   4   4   1        7.59        5.35      0.61 o
   5   4   1      170.40      173.51      2.57 o
   6   4   1       17.43       14.55      1.10 o
   7   4   1       16.52       16.49      1.74 o
   8   4   1       45.79       46.13      3.90 o
   9   4   1        6.29        3.19      2.56 o
 -10   5   1        8.84       12.72      4.18 o
  -9   5   1      271.70      281.02      9.39 o
  -8   5   1      134.25      137.76      4.44 o
  -7   5   1       11.09        8.73      1.04 o
  -6   5   1       13.24       11.84      0.82 o
  -5   5   1      124.52      119.97      1.85 o
  -4   5   1      382.68      395.08      4.09 o
  -3   5   1      272.20      272.84      2.70 o
  -2   5   1      234.66      254.60      2.73 o
  -1   5   1     5023.44     5283.30     54.57 o
   0   5   1      106.79      119.42      1.59 o
   1   5   1      835.63      806.49      6.91 o
   2   5   1       11.26       11.63      0.51 o
   3   5   1       24.72       23.91      0.79 o
   4   5   1        1.48        1.31      0.45 o
   5   5   1      154.75      153.57      2.57 o
   6   5   1        4.35        5.58      1.36 o
   7   5   1       18.63       13.79      1.91 o
   8   5   1        0.64       -1.56      1.56 o
 -10   6   1       54.22       51.44      6.36 o
  -9   6   1       25.88       22.11      3.26 o
  -8   6   1      314.16      329.62      9.99 o
  -7   6   1       73.15       67.85      2.20 o
  -6   6   1       53.35       48.53      1.35 o
  -5   6   1       61.54       55.71      1.30 o
  -4   6   1       12.80       10.59      0.58 o
  -3   6   1       68.06       71.18      1.14 o
  -2   6   1      219.36      219.07      2.45 o
  -1   6   1        4.19        3.38      0.41 o
   0   6   1       92.52      122.43      1.76 o
   1   6   1        4.29        4.93      0.49 o
   2   6   1       37.61       36.41      1.00 o
   3   6   1       76.69       70.97      1.43 o
   4   6   1       88.00       86.50      1.79 o
   5   6   1       85.69       88.95      2.27 o
   6   6   1       24.92       25.57      1.84 o
   7   6   1        7.46        9.35      2.12 o
   8   6   1       27.33       36.48      3.48 o
 -10   7   1        0.45        3.09      2.34 o
  -9   7   1        1.01        2.58      1.40 o
  -8   7   1       14.77       15.94      1.74 o
  -7   7   1       87.51       84.57      2.70 o
  -6   7   1        0.76        0.05      0.75 o
  -5   7   1       63.36       63.84      1.54 o
  -4   7   1       12.27       17.52      0.79 o
  -3   7   1        0.34        0.22      0.40 o
  -2   7   1       40.03       43.27      1.07 o
  -1   7   1        6.28        6.71      0.53 o
   0   7   1       38.60       36.52      0.95 o
   1   7   1       14.84       13.56      0.61 o
   2   7   1       66.35       75.43      1.62 o
   3   7   1       38.71       39.44      1.23 o
   4   7   1       79.43       82.06      1.99 o
   5   7   1        1.71        3.31      0.95 o
   6   7   1        2.47        0.77      1.30 o
   7   7   1        0.17        1.25      2.41 o
  -9   8   1        1.57        0.20      1.72 o
  -8   8   1        0.09        0.60      1.17 o
  -7   8   1       16.03       18.68      1.51 o
  -6   8   1        0.86       -0.45      1.21 o
  -5   8   1       15.62       18.58      1.03 o
  -4   8   1       13.74       12.69      0.82 o
  -3   8   1        2.54        1.21      0.46 o
  -2   8   1        0.45        0.48      0.55 o
  -1   8   1       77.08       77.51      1.72 o
   0   8   1        0.82        0.03      0.54 o
   1   8   1        0.05        1.37      0.64 o
   2   8   1      231.80      239.66      3.76 o
   3   8   1        4.11        4.35      0.76 o
   4   8   1        3.29        2.88      0.90 o
   5   8   1        1.10        1.84      1.04 o
   6   8   1        1.87        3.57      1.52 o
   7   8   1        7.67        8.05      3.32 o
  -9   9   1        1.17        1.08      1.47 o
  -8   9   1        0.34       -1.01      1.32 o
  -7   9   1       10.99       11.20      1.55 o
  -6   9   1       78.16       72.68      2.21 o
  -5   9   1      147.29      129.99      2.70 o
  -4   9   1       16.41        9.17      0.79 o
  -3   9   1       17.39       11.86      0.84 o
  -2   9   1        7.56        9.44      0.86 o
  -1   9   1       16.89       13.86      0.95 o
   0   9   1        0.96        0.86      0.89 o
   1   9   1       60.89       68.39      1.97 o
   2   9   1      295.90      313.19      4.66 o
   3   9   1        2.12        1.60      0.85 o
   4   9   1       40.06       48.14      2.10 o
   5   9   1       14.94       12.48      1.80 o
   6   9   1       12.29       12.91      1.98 o
  -8  10   1        0.04        0.37      1.35 o
  -7  10   1        0.13        0.02      1.21 o
  -6  10   1        0.02        0.19      0.84 o
  -5  10   1       23.09       24.61      1.34 o
  -4  10   1       16.02       14.28      1.03 o
  -3  10   1       29.02       21.92      1.29 o
  -2  10   1      104.90      101.89      2.35 o
  -1  10   1        0.12        0.30      0.71 o
   0  10   1        8.58       10.03      1.00 o
   1  10   1       24.10       28.34      3.19 o
   2  10   1       12.67       15.51      1.64 o
   3  10   1       56.96       65.46      2.35 o
   4  10   1       30.58       30.76      1.92 o
   5  10   1        7.62        3.92      1.83 o
  -7  11   1        3.00        4.10      1.45 o
  -6  11   1        0.64        1.04      0.94 o
  -5  11   1        2.08        3.09      0.99 o
  -4  11   1       11.51        9.79      1.14 o
  -3  11   1       13.02       10.91      1.14 o
  -2  11   1       41.49       45.49      1.75 o
  -1  11   1        2.60        3.51      0.92 o
   0  11   1       14.03       11.97      1.12 o
   1  11   1        9.16        8.64      1.37 o
   2  11   1        0.55       -1.37      1.86 o
   3  11   1        1.52        2.28      1.76 o
   4  11   1       24.26       29.74      1.90 o
  -6  12   1        2.02        1.11      0.98 o
  -5  12   1       10.84       10.27      1.50 o
  -4  12   1        1.52        2.51      1.17 o
  -3  12   1        3.78        4.87      1.08 o
  -2  12   1        0.03        0.01      0.91 o
  -1  12   1       13.21       16.93      1.31 o
   0  12   1        0.51        2.40      1.02 o
   1  12   1       21.13       20.06      2.20 o
   2  12   1        5.11        5.36      1.40 o
  -5  13   1        1.38        1.77      2.31 o
  -4  13   1        2.87        3.43      1.28 o
  -3  13   1        0.91        1.00      1.87 o
  -2  13   1        1.69        1.53      1.10 o
  -1  13   1        4.72        4.42      1.23 o
   0  13   1        0.14       -1.05      1.05 o
   2 -14   2        0.13        1.31      1.20 o
   3 -14   2        0.13        1.52      2.09 o
  -2 -13   2       13.21       11.44      3.24 o
  -1 -13   2        3.40        3.06      1.66 o
   0 -13   2        0.01        0.60      1.18 o
   1 -13   2       11.20       11.25      1.40 o
   2 -13   2        0.05       -0.20      1.07 o
   3 -13   2        0.41       -0.23      1.02 o
   4 -13   2        1.00        0.51      1.57 o
   5 -13   2        2.73        4.41      1.53 o
   6 -13   2        4.09        7.84      1.70 o
  -3 -12   2        0.43       -1.95      1.95 o
  -2 -12   2        7.34        5.51      1.66 o
  -1 -12   2        3.06        3.28      1.20 o
   0 -12   2       19.54       21.54      1.57 o
   1 -12   2        4.22        3.68      1.78 o
   2 -12   2       25.25       23.01      1.59 o
   3 -12   2        1.76       -0.34      1.03 o
   4 -12   2        0.31       -0.71      1.06 o
   5 -12   2        0.00        0.76      1.28 o
   6 -12   2        0.82        0.64      1.50 o
   7 -12   2        0.01        0.04      1.37 o
  -4 -11   2        2.34        4.03      1.60 o
  -3 -11   2       10.42        7.47      2.19 o
  -2 -11   2       14.97       18.27      2.12 o
  -1 -11   2       18.39       20.27      1.62 o
   0 -11   2       82.36       89.91      2.51 o
   1 -11   2        1.82       -0.86      0.88 o
   2 -11   2       34.70       36.62      1.63 o
   3 -11   2       53.28       47.99      2.01 o
   4 -11   2        0.65       -0.91      0.91 o
   5 -11   2        6.96        8.45      1.33 o
   6 -11   2       10.95        8.20      1.52 o
   7 -11   2        6.10        4.31      1.48 o
   8 -11   2        0.01        0.84      1.32 o
  -5 -10   2        4.85        3.85      1.55 o
  -4 -10   2        2.45        2.99      1.54 o
  -3 -10   2        2.88        1.26      1.33 o
  -2 -10   2      113.91      113.85      3.26 o
  -1 -10   2       72.72       69.46      2.24 o
   0 -10   2        6.54        7.41      1.37 o
   1 -10   2        2.81        5.67      1.33 o
   2 -10   2       60.62       61.37      2.73 o
   3 -10   2       35.14       31.99      1.51 o
   4 -10   2        1.21        0.58      1.20 o
   5 -10   2        0.10       -0.91      0.91 o
   6 -10   2        0.00       -0.84      1.09 o
   7 -10   2       13.49       12.57      1.65 o
   8 -10   2        2.03        1.29      1.25 o
   9 -10   2        0.76       -2.26      2.26 o
  -6  -9   2        0.03       -2.44      2.44 o
  -5  -9   2       47.04       51.14      2.82 o
  -4  -9   2        0.29        1.11      1.20 o
  -3  -9   2        0.58        0.49      1.45 o
  -2  -9   2      166.66      178.34      4.02 o
  -1  -9   2        1.70        0.92      0.73 o
   0  -9   2       70.74       69.88      1.61 o
   1  -9   2      100.30      100.19      1.90 o
   2  -9   2      547.62      554.59      5.67 o
   3  -9   2      951.83      946.42      9.03 o
   4  -9   2       71.89       75.18      1.87 o
   5  -9   2      255.63      250.58      3.90 o
   6  -9   2       28.89       33.28      2.07 o
   7  -9   2        1.81        1.24      1.19 o
   8  -9   2        5.04        7.08      1.55 o
   9  -9   2       10.38       11.60      2.32 o
  -7  -8   2        3.66        4.33      2.27 o
  -6  -8   2        1.27        1.69      2.48 o
  -5  -8   2        0.66        0.86      1.22 o
  -4  -8   2       69.39       75.56      4.54 o
  -3  -8   2        2.12        3.38      0.90 o
  -2  -8   2        3.12        1.85      0.64 o
  -1  -8   2       19.33       21.60      0.88 o
   0  -8   2       57.65       59.09      1.22 o
   1  -8   2       52.38       48.96      1.36 o
   2  -8   2      211.65      206.96      2.78 o
   3  -8   2       34.80       36.73      1.48 o
   4  -8   2      259.84      278.19      4.44 o
   5  -8   2      431.83      406.08      4.99 o
   6  -8   2       49.82       52.51      2.19 o
   7  -8   2       53.19       45.07      2.47 o
   8  -8   2       33.44       33.92      3.61 o
   9  -8   2        2.70        0.58      2.84 o
  -8  -7   2        3.70        4.16      3.09 o
  -7  -7   2        2.09        3.52      2.28 o
  -6  -7   2        2.31        4.51      2.17 o
  -5  -7   2       23.51       18.77      1.87 o
  -4  -7   2        0.08       -0.41      0.64 o
  -3  -7   2      123.67      122.32      2.74 o
  -2  -7   2       84.26       91.65      1.88 o
  -1  -7   2      152.11      161.36      2.32 o
   0  -7   2        4.45        3.25      0.42 o
   1  -7   2        0.66        0.36      0.36 o
   2  -7   2       42.76       48.39      1.19 o
   3  -7   2        8.40       12.14      0.83 o
   4  -7   2       78.04       72.07      1.69 o
   5  -7   2        0.00       -0.35      0.66 o
   6  -7   2       99.53      104.54      2.37 o
   7  -7   2       21.66       19.99      1.66 o
   8  -7   2        0.00       -1.48      1.48 o
   9  -7   2        3.44        9.88      3.92 o
  10  -7   2        1.84        3.47      4.09 o
  -8  -6   2        0.71        3.00      2.79 o
  -7  -6   2        8.67        8.37      2.41 o
  -6  -6   2       10.51       11.49      1.56 o
  -5  -6   2        0.13       -0.68      0.68 o
  -4  -6   2        4.87        3.49      0.71 o
  -3  -6   2        8.97        8.55      0.79 o
  -2  -6   2       73.38       79.99      1.69 o
  -1  -6   2      102.17      115.07      1.59 o
   0  -6   2      106.15      104.65      1.53 o
   1  -6   2        2.45        1.93      0.38 o
   2  -6   2      259.82      264.25      2.68 o
   3  -6   2       41.33       54.53      1.14 o
   4  -6   2      469.18      504.84      5.23 o
   5  -6   2      114.34      119.06      2.17 o
   6  -6   2       21.55       24.36      1.17 o
   7  -6   2       15.10       15.97      1.59 o
   8  -6   2        1.78        2.13      1.63 o
   9  -6   2        4.38        3.92      4.05 o
  10  -6   2        3.60        4.87      4.09 o
  -9  -5   2        9.98       10.79      3.99 o
  -8  -5   2       16.75       18.23      2.90 o
  -7  -5   2       11.04       12.07      1.99 o
  -6  -5   2       13.56       12.05      2.56 o
  -5  -5   2       23.07       20.33      1.27 o
  -4  -5   2       70.49       78.44      1.74 o
  -3  -5   2      198.67      188.84      2.49 o
  -2  -5   2       25.35       29.81      0.95 o
  -1  -5   2      233.33      213.19      2.32 o
   0  -5   2      241.91      232.31      2.42 o
   1  -5   2      580.41      590.98      5.17 o
   2  -5   2      394.84      364.69      3.55 o
   3  -5   2       33.20       37.82      0.99 o
   4  -5   2      755.22      835.04      7.96 o
   5  -5   2      127.15      134.05      2.34 o
   6  -5   2      163.70      171.92      3.03 o
   7  -5   2       60.20       61.78      2.30 o
   8  -5   2        0.07       -0.86      1.40 o
   9  -5   2        3.43        3.83      2.94 o
  10  -5   2       14.65       18.09      3.36 o
  -9  -4   2        1.29        0.98      2.88 o
  -8  -4   2        1.10        2.88      1.78 o
  -7  -4   2       25.36       27.32      2.38 o
  -6  -4   2        0.25        0.11      0.86 o
  -5  -4   2      129.71      131.83      2.53 o
  -4  -4   2       39.69       40.64      1.22 o
  -3  -4   2      449.46      480.31      4.92 o
  -2  -4   2      664.13      697.02      7.02 o
  -1  -4   2      387.04      340.04      3.27 o
   0  -4   2      122.62      115.62      1.33 o
   1  -4   2        0.78       -0.05      0.28 o
   2  -4   2      196.11      184.69      2.17 o
   3  -4   2     2351.93     2408.20     22.12 o
   4  -4   2       48.82       53.57      1.42 o
   5  -4   2       66.92       70.11      1.52 o
   6  -4   2       82.42       82.37      1.86 o
   7  -4   2       96.70       97.28      2.36 o
   8  -4   2        7.78        6.54      1.78 o
   9  -4   2        1.19       -0.39      1.94 o
  10  -4   2        1.39        0.93      2.29 o
  -9  -3   2        3.67        0.29      2.19 o
  -8  -3   2       15.24       15.02      3.48 o
  -7  -3   2       48.02       49.43      4.38 o
  -6  -3   2      146.38      145.71      4.39 o
  -5  -3   2       32.55       43.48      1.54 o
  -4  -3   2       90.42       84.80      1.82 o
  -3  -3   2       32.35       21.45      0.83 o
  -2  -3   2      468.99      439.15      4.94 o
  -1  -3   2       16.22       10.21      0.46 o
   0  -3   2      784.98      840.03      6.82 o
   1  -3   2      174.81      166.14      1.81 o
   2  -3   2      455.09      470.74      4.53 o
   3  -3   2     1368.10     1405.96     11.82 o
   4  -3   2      279.08      316.61      3.56 o
   5  -3   2      158.49      182.15      2.87 o
   6  -3   2      155.05      155.43      2.97 o
   7  -3   2       63.70       57.21      2.21 o
   8  -3   2        3.50        7.59      1.54 o
   9  -3   2        4.07        5.52      2.23 o
  10  -3   2        0.08       -1.27      3.39 o
 -10  -2   2        5.94        6.38      4.59 o
  -9  -2   2        0.04        0.15      1.92 o
  -8  -2   2       27.38       30.99      2.55 o
  -7  -2   2        7.24        7.95      1.34 o
  -6  -2   2        0.01        0.07      0.66 o
  -5  -2   2      815.71      791.46      8.24 o
  -4  -2   2       93.56       91.11      2.29 o
  -3  -2   2     4249.37     4362.11     39.47 o
  -2  -2   2     6679.98     6421.68     54.23 o
  -1  -2   2        0.02        7.70      0.39 o
   0  -2   2     1353.41     1377.51     10.01 o
   1  -2   2     5285.81     5398.63     41.38 o
   2  -2   2     1420.13     1429.94     11.27 o
   3  -2   2       36.36       43.91      1.04 o
   4  -2   2       92.28       87.84      1.64 o
   5  -2   2       30.77       36.89      1.18 o
   6  -2   2      510.04      523.94      6.66 o
   7  -2   2       23.40       22.79      1.47 o
   8  -2   2       22.35       19.07      1.91 o
   9  -2   2        3.24        4.51      2.20 o
  10  -2   2        0.97        0.83      2.15 o
 -10  -1   2        4.36        5.95      2.43 o
  -9  -1   2       50.32       50.58      3.97 o
  -8  -1   2        0.12        0.12      1.47 o
  -7  -1   2        4.54        7.03      1.12 o
  -6  -1   2      220.59      225.12      3.55 o
  -5  -1   2       19.06       19.03      0.91 o
  -4  -1   2       78.41       70.31      1.51 o
  -3  -1   2     1020.94     1022.98      9.22 o
  -2  -1   2     1055.14     1064.54      9.47 o
  -1  -1   2     9831.57     9953.95     73.13 o
   0  -1   2     3222.69     3269.04     23.24 o
   1  -1   2        6.08        3.63      0.26 o
   2  -1   2     6066.48     5843.79     53.08 o
   3  -1   2       94.30       75.36      1.50 o
   4  -1   2        0.00        0.59      0.40 o
   5  -1   2       46.24       48.77      1.25 o
   6  -1   2       55.70       57.49      1.62 o
   7  -1   2       67.06       73.72      2.14 o
   8  -1   2        0.55       -0.09      2.13 o
   9  -1   2        0.39        3.20      2.10 o
  10  -1   2        1.70        1.08      2.29 o
 -10   0   2        1.03        2.62      2.26 o
  -9   0   2        0.00       -1.70      1.70 o
  -8   0   2       10.68       10.20      1.63 o
  -7   0   2        0.55        2.27      0.82 o
  -6   0   2       15.81       16.18      1.04 o
  -5   0   2      393.29      418.70      4.80 o
  -4   0   2       11.10       12.77      0.65 o
  -3   0   2      349.97      342.84      4.35 o
  -2   0   2       13.52       16.44      0.51 o
  -1   0   2     1165.29     1138.82      9.39 o
   0   0   2     9075.88     9336.49     66.87 o
   1   0   2     3091.28     3156.91     23.52 o
   2   0   2     3280.97     3341.59     27.20 o
   3   0   2      577.85      568.70      5.45 o
   4   0   2       11.60       11.83      0.73 o
   5   0   2        4.54        5.46      0.67 o
   6   0   2      111.02      107.94      2.12 o
   7   0   2       18.27       15.91      1.30 o
   8   0   2        3.08        3.06      1.57 o
   9   0   2       10.41        7.69      2.43 o
  10   0   2        3.73        2.33      3.02 o
 -10   1   2        1.54        1.16      2.24 o
  -9   1   2        4.41        4.22      3.28 o
  -8   1   2       14.78       13.43      3.46 o
  -7   1   2       72.27       72.03      2.45 o
  -6   1   2        5.11        3.32      0.65 o
  -5   1   2       19.65       18.13      0.88 o
  -4   1   2      540.39      552.24      5.73 o
  -3   1   2       70.84       67.18      1.10 o
  -2   1   2       22.80       30.53      0.61 o
  -1   1   2     2380.84     2413.93     18.66 o
   0   1   2      280.15      268.27      2.53 o
   1   1   2     9553.08     8983.08     64.28 o
   2   1   2      523.62      447.50      4.91 o
   3   1   2       10.93       10.51      0.53 o
   4   1   2       58.99       47.10      1.16 o
   5   1   2       42.31       47.20      1.23 o
   6   1   2      110.85      117.88      2.29 o
   7   1   2        7.06        8.93      1.37 o
   8   1   2        8.61        9.25      1.93 o
   9   1   2        2.69       -2.26      3.64 o
  10   1   2        1.86        3.60      3.39 o
 -10   2   2        1.06        4.48      2.38 o
  -9   2   2       19.27       12.35      2.59 o
  -8   2   2       33.56       31.39      2.49 o
  -7   2   2       74.43       68.77      2.73 o
  -6   2   2        0.19        0.26      0.50 o
  -5   2   2      157.89      152.75      2.05 o
  -4   2   2        1.61        0.67      0.37 o
  -3   2   2      510.95      515.84      4.41 o
  -2   2   2      336.34      352.46      3.15 o
  -1   2   2      224.29      208.79      2.02 o
   0   2   2      733.62      652.16     12.96 o
   1   2   2     1181.04     1034.13      8.67 o
   2   2   2        2.20        0.98      0.28 o
   3   2   2      131.48      143.54      1.78 o
   4   2   2     1079.17     1090.80      9.58 o
   5   2   2        0.49        1.43      0.59 o
   6   2   2        0.40       -0.34      0.78 o
   7   2   2       39.96       34.97      2.12 o
   8   2   2        3.58        0.38      1.72 o
   9   2   2        3.03       -0.23      2.39 o
 -10   3   2       14.02       12.64      2.87 o
  -9   3   2       36.68       32.47      2.84 o
  -8   3   2       14.09       11.80      1.55 o
  -7   3   2       16.49       17.79      1.21 o
  -6   3   2        0.10        0.34      0.56 o
  -5   3   2       60.00       65.70      1.33 o
  -4   3   2        2.79        4.41      0.44 o
  -3   3   2      186.12      217.25      2.35 o
  -2   3   2       99.38       89.84      1.02 o
  -1   3   2       30.51       36.87      2.59 o
   0   3   2      148.15      122.55      6.13 o
   1   3   2      453.70      427.17      4.21 o
   2   3   2       27.04       31.48      0.68 o
   3   3   2      212.89      201.49      2.37 o
   4   3   2      290.12      299.07      3.44 o
   5   3   2        2.34        0.46      0.56 o
   6   3   2        0.33       -0.77      0.77 o
   7   3   2       42.73       38.38      2.06 o
   8   3   2        0.86       -1.54      1.60 o
   9   3   2        6.99        4.62      2.29 o
 -10   4   2       87.00       99.15      8.29 o
  -9   4   2        0.41       -1.14      1.79 o
  -8   4   2        6.95        4.37      1.34 o
  -7   4   2       22.86       21.35      1.28 o
  -6   4   2       12.71       14.55      0.86 o
  -5   4   2       64.86       66.99      1.34 o
  -4   4   2      437.79      466.75      4.64 o
  -3   4   2     1484.84     1547.00     12.77 o
  -2   4   2      902.19      978.88      9.06 o
  -1   4   2       28.23       29.55      2.62 o
   0   4   2      109.32      113.88      5.16 o
   1   4   2      197.68      212.81      2.73 o
   2   4   2       51.86       37.58      0.73 o
   3   4   2       12.50       13.15      0.63 o
   4   4   2       35.15       32.21      1.08 o
   5   4   2       68.96       76.20      1.84 o
   6   4   2      223.86      211.95      3.81 o
   7   4   2        6.59        9.11      1.53 o
   8   4   2        0.40       -1.30      1.62 o
   9   4   2        1.79        0.18      2.05 o
 -10   5   2       13.94       10.57      4.34 o
  -9   5   2       34.15       36.82      8.74 o
  -8   5   2       40.01       41.79      2.84 o
  -7   5   2       53.91       51.24      1.61 o
  -6   5   2      202.51      206.08      2.79 o
  -5   5   2       81.59       75.41      1.51 o
  -4   5   2        1.46        1.05      0.38 o
  -3   5   2       29.26       41.36      0.90 o
  -2   5   2      239.32      268.07      3.25 o
  -1   5   2      406.68      404.57     12.94 o
   0   5   2      264.47      287.57     10.11 o
   1   5   2       21.90       27.44      0.82 o
   2   5   2       71.16       70.75      1.20 o
   3   5   2       12.43       12.20      0.62 o
   4   5   2      120.32      118.39      1.91 o
   5   5   2        2.91        2.25      0.81 o
   6   5   2       14.70        9.71      1.39 o
   7   5   2       13.96       21.22      1.97 o
   8   5   2        2.44        1.14      1.48 o
 -10   6   2       14.03       12.67      4.57 o
  -9   6   2       26.50       23.90      2.09 o
  -8   6   2       57.94       60.45      2.74 o
  -7   6   2      171.98      172.65      3.75 o
  -6   6   2        0.75        0.72      0.54 o
  -5   6   2        7.38        6.77      0.61 o
  -4   6   2      258.65      237.82      2.57 o
  -3   6   2       28.51       28.39      0.79 o
  -2   6   2      194.31      199.14      2.87 o
  -1   6   2        1.28        0.57      1.60 o
   0   6   2     1194.85     1228.21     23.57 o
   1   6   2      253.67      244.43      4.28 o
   2   6   2       27.35       27.87      0.82 o
   3   6   2       26.37       23.28      0.87 o
   4   6   2      113.13      118.55      2.21 o
   5   6   2       32.43       35.66      1.53 o
   6   6   2       12.50       13.97      1.85 o
   7   6   2       10.11       11.55      1.64 o
   8   6   2        0.04       -0.56      2.11 o
 -10   7   2        5.38        7.76      2.47 o
  -9   7   2        5.15        3.52      1.37 o
  -8   7   2        5.15        6.74      1.61 o
  -7   7   2       13.39       13.47      1.34 o
  -6   7   2       95.92       95.96      2.31 o
  -5   7   2        0.02       -0.30      0.58 o
  -4   7   2        8.49        7.23      0.58 o
  -3   7   2        0.69        0.27      0.40 o
  -2   7   2      341.95      333.79      4.50 o
  -1   7   2        1.15        0.96      0.59 o
   0   7   2      178.62      166.96      2.53 o
   1   7   2        0.57        0.52      0.59 o
   2   7   2        3.11        3.80      0.57 o
   3   7   2       45.28       49.02      1.33 o
   4   7   2        0.33       -0.01      0.85 o
   5   7   2        2.46        2.21      0.90 o
   6   7   2        9.72       14.56      2.66 o
   7   7   2        7.65        3.56      1.69 o
  -9   8   2        0.90       -0.47      1.33 o
  -8   8   2        4.38        5.56      1.44 o
  -7   8   2        0.26        0.76      1.02 o
  -6   8   2        9.39       10.44      1.08 o
  -5   8   2       13.50       12.77      0.84 o
  -4   8   2       11.24       12.02      0.75 o
  -3   8   2        1.00        1.86      0.61 o
  -2   8   2        1.18        1.36      0.52 o
  -1   8   2       20.01       19.09      0.97 o
   0   8   2       37.22       29.31      1.05 o
   1   8   2       28.89       27.26      1.32 o
   2   8   2        1.12        0.91      0.72 o
   3   8   2        5.46        6.29      0.79 o
   4   8   2        1.62        1.31      0.87 o
   5   8   2        5.94        7.27      1.64 o
   6   8   2       10.06       12.30      1.82 o
  -9   9   2        3.23        4.31      2.11 o
  -8   9   2        2.31        1.37      1.35 o
  -7   9   2       13.02       13.01      1.41 o
  -6   9   2       17.73       14.31      1.18 o
  -5   9   2        0.50        0.75      0.67 o
  -4   9   2       82.68       75.13      2.05 o
  -3   9   2        5.19        5.28      0.82 o
  -2   9   2        5.34        5.27      0.74 o
  -1   9   2       80.00       66.67      1.65 o
   0   9   2       21.36       18.80      1.72 o
   1   9   2        2.18        2.32      0.88 o
   2   9   2      142.33      155.43      3.25 o
   3   9   2        5.85        2.99      0.88 o
   4   9   2       97.45       98.63      2.86 o
   5   9   2       36.85       49.22      2.28 o
  -8  10   2        2.87        1.98      1.47 o
  -7  10   2        0.00        1.75      1.08 o
  -6  10   2       11.91       16.38      1.35 o
  -5  10   2        7.17        4.45      0.71 o
  -4  10   2        0.04       -0.51      0.82 o
  -3  10   2        1.07        1.56      0.80 o
  -2  10   2       78.68       68.28      2.73 o
  -1  10   2        2.76        0.75      0.71 o
   0  10   2       48.03       49.63      1.68 o
   1  10   2        4.95        4.17      1.05 o
   2  10   2        0.07        0.73      0.92 o
   3  10   2        9.75        8.34      1.42 o
   4  10   2        1.22        0.96      1.13 o
  -7  11   2        0.35        1.06      1.29 o
  -6  11   2        1.04        2.09      1.27 o
  -5  11   2        1.06        2.21      0.89 o
  -4  11   2        2.24        3.05      0.94 o
  -3  11   2       35.45       33.44      1.51 o
  -2  11   2        8.48        9.84      0.98 o
  -1  11   2        0.33        0.17      0.75 o
   0  11   2        1.54        2.54      0.90 o
   1  11   2        0.02       -1.04      1.04 o
   2  11   2        0.35        1.20      0.95 o
   3  11   2        4.30        6.11      1.40 o
  -6  12   2        2.45        1.01      1.26 o
  -5  12   2        0.03       -0.26      1.10 o
  -4  12   2        7.00        7.66      1.18 o
  -3  12   2        0.30       -0.77      0.88 o
  -2  12   2        0.26        0.38      0.93 o
  -1  12   2       14.24       16.18      1.22 o
   0  12   2        0.22       -0.96      1.04 o
   1  12   2        4.32        9.01      1.50 o
   2  12   2        1.47        4.90      1.94 o
  -3  13   2        1.33        1.54      1.65 o
  -2  13   2        1.02        0.91      1.01 o
  -1  13   2        0.66        2.76      1.79 o
   1 -14   3        0.14       -1.41      1.41 o
   2 -14   3        1.24        0.70      1.46 o
   3 -14   3        1.68        2.21      1.47 o
  -2 -13   3        0.52       -1.99      1.99 o
  -1 -13   3        0.21        1.70      1.60 o
   0 -13   3        0.92        1.34      1.46 o
   1 -13   3        0.01       -0.60      1.27 o
   2 -13   3        0.82       -0.16      1.32 o
   3 -13   3        0.10       -0.03      1.29 o
   4 -13   3        3.36        3.63      1.44 o
   5 -13   3        0.02       -0.08      1.44 o
   6 -13   3        4.38        1.27      1.62 o
  -3 -12   3        4.10        4.17      3.37 o
  -2 -12   3        0.02       -0.74      1.87 o
  -1 -12   3        3.10        1.34      1.47 o
   0 -12   3        6.60        7.15      1.31 o
   1 -12   3       34.89       35.75      1.90 o
   2 -12   3        2.91        3.74      1.20 o
   3 -12   3       26.48       24.03      1.72 o
   4 -12   3        0.23       -0.30      1.17 o
   5 -12   3        0.02        0.25      1.26 o
   6 -12   3        6.03        7.46      1.65 o
   7 -12   3        0.02       -1.39      1.39 o
  -4 -11   3        1.16        0.06      1.51 o
  -3 -11   3        0.06       -1.80      1.80 o
  -2 -11   3        4.02        4.58      2.06 o
  -1 -11   3        9.51        9.79      1.45 o
   0 -11   3        0.93       -0.04      1.00 o
   1 -11   3       11.17       13.53      1.25 o
   2 -11   3       34.70       35.03      1.78 o
   3 -11   3        1.37       -0.91      0.91 o
   4 -11   3        0.28        1.06      1.03 o
   5 -11   3        2.64        1.84      1.25 o
   6 -11   3        0.31        1.62      1.27 o
   7 -11   3        0.00       -0.78      1.34 o
   8 -11   3        6.58        4.34      1.81 o
  -5 -10   3        0.06        0.69      1.46 o
  -4 -10   3        0.18        0.04      1.40 o
  -3 -10   3        0.11       -0.37      3.52 o
  -2 -10   3        8.16        8.17      1.61 o
  -1 -10   3       26.27       32.68      2.33 o
   0 -10   3       66.87       63.09      3.13 o
   1 -10   3      889.08      900.99     10.81 o
   2 -10   3      171.66      175.48      4.28 o
   3 -10   3       64.83       56.48      1.86 o
   4 -10   3       94.32       89.85      2.50 o
   5 -10   3        0.26        0.88      1.16 o
   6 -10   3        7.94        6.99      1.45 o
   7 -10   3        5.45        2.88      1.41 o
   8 -10   3        1.56        2.15      1.63 o
  -6  -9   3       25.97       30.21      2.59 o
  -5  -9   3        0.92        0.47      1.35 o
  -4  -9   3       22.77       18.23      1.93 o
  -3  -9   3       11.85       11.62      1.68 o
  -2  -9   3        0.06        2.91      1.04 o
  -1  -9   3       45.59       46.20      2.08 o
   0  -9   3       40.19       45.39      1.38 o
   1  -9   3      114.15      112.22      2.05 o
   2  -9   3      187.37      195.74      2.79 o
   3  -9   3        1.03        0.98      0.83 o
   4  -9   3      115.54      116.51      2.33 o
   5  -9   3       59.10       55.91      1.88 o
   6  -9   3        2.69        1.14      1.83 o
   7  -9   3        5.71        5.79      1.44 o
   8  -9   3       10.52        9.03      1.86 o
   9  -9   3       17.77       16.73      4.70 o
  -7  -8   3        3.33        2.63      2.38 o
  -6  -8   3        0.00       -0.02      1.47 o
  -5  -8   3       21.75       20.17      2.18 o
  -4  -8   3       15.03       17.03      1.92 o
  -3  -8   3       36.11       35.00      1.54 o
  -2  -8   3       69.89       72.04      1.85 o
  -1  -8   3        1.68        2.57      0.63 o
   0  -8   3       29.29       29.54      0.94 o
   1  -8   3        9.79       11.99      0.68 o
   2  -8   3        8.47        5.10      0.62 o
   3  -8   3       44.13       44.98      1.20 o
   4  -8   3      580.20      603.98      6.28 o
   5  -8   3      167.73      164.39      2.93 o
   6  -8   3       44.39       48.50      2.34 o
   7  -8   3        0.47       -1.05      1.05 o
   8  -8   3        4.11        6.97      2.59 o
   9  -8   3        0.51       -2.42      3.15 o
  -8  -7   3        0.77       -2.45      3.00 o
  -7  -7   3        0.18        1.13      2.13 o
  -6  -7   3        0.71        1.16      1.44 o
  -5  -7   3       20.77       19.25      2.14 o
  -4  -7   3        0.37        0.49      0.71 o
  -3  -7   3       49.08       52.03      1.65 o
  -2  -7   3        0.48        0.75      0.61 o
  -1  -7   3       21.11       21.20      0.91 o
   0  -7   3        0.79        0.29      0.43 o
   1  -7   3       11.92        9.91      0.61 o
   2  -7   3       29.63       33.21      0.96 o
   3  -7   3       13.66       12.55      0.76 o
   4  -7   3       28.68       24.26      1.00 o
   5  -7   3       62.04       69.57      1.91 o
   6  -7   3        0.14       -0.32      0.83 o
   7  -7   3        5.06        5.42      1.30 o
   8  -7   3        3.60        2.20      1.69 o
   9  -7   3        0.08       -1.55      1.90 o
  10  -7   3        3.46        3.10      4.34 o
  -8  -6   3        3.39        2.54      3.13 o
  -7  -6   3        3.69        6.92      2.34 o
  -6  -6   3        0.01        1.04      1.21 o
  -5  -6   3        0.75        0.13      0.81 o
  -4  -6   3       10.72       11.05      0.97 o
  -3  -6   3      168.38      176.05      3.88 o
  -2  -6   3        8.66        7.15      0.69 o
  -1  -6   3        6.77        5.51      0.54 o
   0  -6   3       78.97       65.21      1.06 o
   1  -6   3        7.30        5.77      0.48 o
   2  -6   3      260.35      265.25      2.66 o
   3  -6   3       49.52       50.84      1.27 o
   4  -6   3       62.23       59.00      1.51 o
   5  -6   3        0.11        0.47      0.68 o
   6  -6   3       37.17       43.43      1.88 o
   7  -6   3       49.22       51.70      2.23 o
   8  -6   3        7.81       12.22      2.03 o
   9  -6   3        1.00       -1.29      1.98 o
  10  -6   3        0.78        3.04      2.41 o
  -9  -5   3        0.67       -2.96      2.96 o
  -8  -5   3        4.48        5.83      2.43 o
  -7  -5   3        2.13        8.51      1.93 o
  -6  -5   3        0.04        1.91      1.15 o
  -5  -5   3      243.52      235.36      4.08 o
  -4  -5   3       97.12      103.04      2.17 o
  -3  -5   3      123.51      142.47      2.32 o
  -2  -5   3      449.56      484.45      5.05 o
  -1  -5   3        0.02        1.06      0.39 o
   0  -5   3       26.30       28.09      0.70 o
   1  -5   3       25.16       26.44      0.72 o
   2  -5   3        2.57        0.65      0.42 o
   3  -5   3      446.99      432.35      6.19 o
   4  -5   3      397.11      382.79      4.83 o
   5  -5   3      148.77      150.69      2.63 o
   6  -5   3        6.87        8.38      0.87 o
   7  -5   3        2.15        1.57      0.98 o
   8  -5   3       11.80       18.16      3.96 o
   9  -5   3        1.54       -0.76      1.79 o
  10  -5   3        0.09        0.23      2.44 o
  -9  -4   3        9.97        8.74      3.56 o
  -8  -4   3        6.13        5.01      2.26 o
  -7  -4   3       15.21       15.24      2.08 o
  -6  -4   3      431.19      428.15      6.89 o
  -5  -4   3      233.24      244.07      3.73 o
  -4  -4   3      241.30      238.31      3.46 o
  -3  -4   3      943.42      999.94     10.56 o
  -2  -4   3        2.09        2.50      0.48 o
  -1  -4   3      582.41      615.11      5.87 o
   0  -4   3      681.40      702.75      5.67 o
   1  -4   3       36.30       32.06      0.83 o
   2  -4   3     1213.98     1425.07     12.06 o
   3  -4   3       43.27       46.32      1.19 o
   4  -4   3      376.76      430.07      4.62 o
   5  -4   3      271.77      283.33      4.27 o
   6  -4   3        2.74        2.85      0.85 o
   7  -4   3        4.65        4.58      1.50 o
   8  -4   3       19.35       19.13      2.27 o
   9  -4   3        1.11       -1.87      1.87 o
  10  -4   3       41.80       45.86      4.36 o
  -9  -3   3        1.15        2.01      2.34 o
  -8  -3   3       11.79        7.95      2.65 o
  -7  -3   3       63.52       61.18      3.74 o
  -6  -3   3       10.23        9.93      1.03 o
  -5  -3   3     1797.87     1833.41     17.63 o
  -4  -3   3      117.86      122.48      1.96 o
  -3  -3   3      733.90      705.24      6.77 o
  -2  -3   3       54.14       48.80      1.23 o
  -1  -3   3       56.53       53.13      0.98 o
   0  -3   3      103.12       90.13      1.16 o
   1  -3   3     2360.90     2451.04     20.16 o
   2  -3   3      978.61     1061.52      9.15 o
   3  -3   3     1275.08     1395.21     14.24 o
   4  -3   3      220.71      262.88      3.61 o
   5  -3   3       99.13      107.10      1.93 o
   6  -3   3       13.85       19.54      1.07 o
   7  -3   3       27.59       27.10      1.57 o
   8  -3   3       50.86       51.48      3.00 o
   9  -3   3        0.49        0.06      2.00 o
  10  -3   3        6.40        6.00      2.72 o
 -10  -2   3        1.73       -1.19      2.26 o
  -9  -2   3       14.12       15.65      2.75 o
  -8  -2   3        3.58        1.92      1.84 o
  -7  -2   3        5.45        3.60      1.09 o
  -6  -2   3       22.68       23.55      1.75 o
  -5  -2   3        1.17        3.58      0.60 o
  -4  -2   3     2083.24     2116.81     21.33 o
  -3  -2   3     1926.71     1957.64     18.25 o
  -2  -2   3      779.30      747.08      7.35 o
  -1  -2   3      785.00      891.78      7.01 o
   0  -2   3       13.80       14.58      0.45 o
   1  -2   3       88.48       79.80      1.11 o
   2  -2   3       19.03       21.76      0.67 o
   3  -2   3      164.62      160.85      2.12 o
   4  -2   3       57.87       41.45      1.13 o
   5  -2   3      249.21      261.20      4.40 o
   6  -2   3       35.34       34.64      1.31 o
   7  -2   3       15.19       12.47      1.15 o
   8  -2   3       26.74       26.96      2.97 o
   9  -2   3        0.42        1.70      2.17 o
  10  -2   3        4.24       10.91      2.96 o
 -10  -1   3        3.04        0.04      2.74 o
  -9  -1   3        0.63        0.25      1.88 o
  -8  -1   3        0.00        0.22      2.95 o
  -7  -1   3      256.43      260.48      5.51 o
  -6  -1   3       36.08       33.84      1.38 o
  -5  -1   3        5.34        4.32      0.71 o
  -4  -1   3       89.94       98.32      1.75 o
  -3  -1   3      260.90      259.01      3.10 o
  -2  -1   3       20.01       23.07      0.69 o
  -1  -1   3      161.26      179.24      1.78 o
   0  -1   3     2667.78     2794.36     20.78 o
   1  -1   3     4432.36     4315.98     36.80 o
   2  -1   3      880.65      821.97      7.53 o
   3  -1   3      193.11      205.44      2.49 o
   4  -1   3      205.57      239.76      3.27 o
   5  -1   3      403.82      389.62      4.93 o
   6  -1   3        7.28        8.32      0.94 o
   7  -1   3       52.94       48.50      1.94 o
   8  -1   3        2.98        1.31      1.55 o
   9  -1   3       13.88       20.03      2.98 o
  10  -1   3        9.45       10.57      2.93 o
 -10   0   3        1.78       -0.28      2.09 o
  -9   0   3        1.28        1.14      2.13 o
  -8   0   3       22.46       21.70      2.34 o
  -7   0   3       49.71       45.00      1.81 o
  -6   0   3       14.90       17.25      0.97 o
  -5   0   3        4.99        7.11      0.69 o
  -4   0   3      404.56      394.49      4.40 o
  -3   0   3     1069.67     1075.93     10.26 o
  -2   0   3     1143.14     1075.54      9.01 o
  -1   0   3        0.40        0.65      0.28 o
   0   0   3     1959.58     1877.07     15.39 o
   1   0   3      384.94      334.45      3.27 o
   2   0   3        8.82        8.83      0.44 o
   3   0   3      274.69      320.25      3.44 o
   4   0   3      738.22      758.20      6.98 o
   5   0   3      334.56      348.53      4.06 o
   6   0   3       28.32       27.90      1.28 o
   7   0   3       53.53       51.02      2.20 o
   8   0   3       17.40       16.21      2.15 o
   9   0   3        0.21       -1.13      2.72 o
  10   0   3        0.01       -1.61      2.52 o
 -10   1   3        0.00        2.13      2.27 o
  -9   1   3        7.67        9.64      2.74 o
  -8   1   3       10.38       13.54      2.54 o
  -7   1   3        1.51        0.45      0.76 o
  -6   1   3       17.83       19.12      1.05 o
  -5   1   3       68.67       68.62      1.64 o
  -4   1   3        1.82       -0.27      0.38 o
  -3   1   3      249.15      262.57      2.66 o
  -2   1   3      127.41      118.55      1.44 o
  -1   1   3       40.26       44.86      0.68 o
   0   1   3     2048.49     2028.64     15.84 o
   1   1   3      315.10      296.70      2.75 o
   2   1   3     1000.00     1015.94      9.11 o
   3   1   3      844.82      757.56      6.46 o
   4   1   3      719.78      646.81      5.80 o
   5   1   3      280.57      269.32      3.24 o
   6   1   3       60.95       64.80      1.80 o
   7   1   3       57.65       61.37      2.48 o
   8   1   3       57.60       56.50      2.96 o
   9   1   3        5.29        5.16      2.54 o
 -10   2   3        1.50       -1.96      1.96 o
  -9   2   3        2.37        1.28      1.77 o
  -8   2   3       68.77       75.46      2.91 o
  -7   2   3      111.24      112.08      2.61 o
  -6   2   3       44.01       42.69      1.41 o
  -5   2   3      188.32      192.09      2.51 o
  -4   2   3        2.99        4.09      0.43 o
  -3   2   3      124.13      122.25      1.58 o
  -2   2   3       31.90       27.75      0.58 o
  -1   2   3       72.78       80.52      0.95 o
   0   2   3      210.90      218.17      3.02 o
   1   2   3       62.10       63.23      0.95 o
   2   2   3       53.60       52.46      0.89 o
   3   2   3      442.42      429.34      4.34 o
   4   2   3       29.81       39.39      1.12 o
   5   2   3       30.01       33.96      1.09 o
   6   2   3      314.79      324.43      4.14 o
   7   2   3       23.19       23.08      1.76 o
   8   2   3        0.82       -0.47      1.79 o
   9   2   3       16.39       15.70      2.98 o
 -10   3   3        6.18        4.47      3.87 o
  -9   3   3       41.01       51.31      3.35 o
  -8   3   3        2.95        3.38      1.29 o
  -7   3   3        4.35        2.87      0.87 o
  -6   3   3       29.09       30.52      1.12 o
  -5   3   3       14.89       20.68      0.81 o
  -4   3   3      180.30      184.36      2.26 o
  -3   3   3       10.88       15.70      0.53 o
  -2   3   3      758.01      732.23      6.89 o
  -1   3   3       37.74       36.59      2.78 o
   0   3   3       94.26       80.85      2.89 o
   1   3   3        8.61        8.74      0.35 o
   2   3   3      303.98      340.90      3.19 o
   3   3   3      368.56      342.72      3.62 o
   4   3   3      271.62      266.96      3.36 o
   5   3   3       29.13       23.00      1.00 o
   6   3   3       63.16       66.85      1.89 o
   7   3   3        0.10       -1.22      1.22 o
   8   3   3        2.61        1.63      1.43 o
   9   3   3        0.22       -0.90      1.90 o
 -10   4   3       55.82       57.06      6.58 o
  -9   4   3        6.11        2.92      2.66 o
  -8   4   3       23.91       19.74      1.89 o
  -7   4   3       66.20       64.20      1.76 o
  -6   4   3       83.96       90.96      1.72 o
  -5   4   3      359.55      368.29      4.24 o
  -4   4   3       59.18       65.47      1.18 o
  -3   4   3      275.18      321.38      3.20 o
  -2   4   3      956.40      967.40     10.39 o
  -1   4   3       52.93       48.90      3.54 o
   0   4   3        7.22        5.69      1.23 o
   1   4   3      277.60      262.48      3.00 o
   2   4   3       36.03       32.49      0.81 o
   3   4   3      114.26      108.70      1.60 o
   4   4   3       30.29       25.62      0.92 o
   5   4   3       91.72       95.06      1.99 o
   6   4   3       16.85       14.52      1.34 o
   7   4   3        0.16       -1.09      1.09 o
   8   4   3        0.01       -0.47      1.38 o
 -10   5   3        1.95        4.59      2.48 o
  -9   5   3       36.96       33.96      2.38 o
  -8   5   3      150.94      153.36      4.19 o
  -7   5   3      152.83      151.18      3.14 o
  -6   5   3      136.29      132.29      2.27 o
  -5   5   3       29.41       27.99      0.91 o
  -4   5   3       85.74       89.01      1.38 o
  -3   5   3       13.36       13.75      0.52 o
  -2   5   3      206.27      204.13      3.24 o
  -1   5   3      294.19      345.68     11.77 o
   0   5   3       97.33      108.44      5.76 o
   1   5   3       19.20       19.35      0.66 o
   2   5   3      122.83      119.27      1.63 o
   3   5   3        0.87        0.39      0.43 o
   4   5   3        0.74        0.74      0.62 o
   5   5   3      123.55      132.55      2.73 o
   6   5   3        0.75        0.37      1.06 o
   7   5   3        3.84        3.64      1.37 o
   8   5   3       22.42       26.73      2.27 o
 -10   6   3        9.82        6.13      2.16 o
  -9   6   3        0.33        1.56      1.30 o
  -8   6   3        0.02       -1.09      1.09 o
  -7   6   3        0.00        1.49      0.98 o
  -6   6   3      168.79      160.62      3.03 o
  -5   6   3      190.01      192.02      2.65 o
  -4   6   3        2.77        3.19      0.47 o
  -3   6   3        5.83        6.39      0.51 o
  -2   6   3        1.18        1.05      1.36 o
  -1   6   3        1.51        3.48      2.03 o
   0   6   3      366.10      344.16     12.40 o
   1   6   3        2.68        1.73      0.71 o
   2   6   3      116.03      106.28      2.02 o
   3   6   3        0.49        0.63      0.54 o
   4   6   3       10.31       12.97      0.91 o
   5   6   3       25.31       24.49      1.33 o
   6   6   3        0.04        1.11      1.22 o
   7   6   3        1.78        1.85      1.37 o
  -9   7   3        0.01        0.48      1.43 o
  -8   7   3        0.50        1.20      1.18 o
  -7   7   3        3.10        3.94      1.06 o
  -6   7   3        6.03        3.58      0.88 o
  -5   7   3      104.05      106.79      2.26 o
  -4   7   3       84.80       82.89      1.54 o
  -3   7   3        4.45        4.28      0.59 o
  -2   7   3        1.07        2.18      1.93 o
  -1   7   3        3.98        0.55      2.06 o
   0   7   3       30.95       30.20      3.87 o
   1   7   3      100.89       89.81      2.02 o
   2   7   3       21.95       19.76      1.28 o
   3   7   3      191.13      198.43      2.78 o
   4   7   3        9.63       11.77      0.98 o
   5   7   3        0.12        0.11      0.91 o
   6   7   3        0.81        0.38      1.34 o
   7   7   3       11.10       14.80      2.06 o
  -9   8   3        0.02        0.18      1.29 o
  -8   8   3        0.04       -0.18      1.44 o
  -7   8   3        0.79        1.98      1.03 o
  -6   8   3       10.31       10.25      1.02 o
  -5   8   3       16.07       13.22      0.88 o
  -4   8   3       23.76       19.36      1.09 o
  -3   8   3       11.12       10.96      0.78 o
  -2   8   3        0.00        1.21      0.54 o
  -1   8   3       15.14       13.28      3.15 o
   0   8   3        8.57       11.39      3.34 o
   1   8   3        8.44        9.58      0.96 o
   2   8   3       66.68       60.84      1.86 o
   3   8   3       25.57       29.60      1.57 o
   4   8   3       72.43       76.70      2.20 o
   5   8   3        7.64        8.31      1.27 o
   6   8   3        0.48        0.27      1.39 o
  -8   9   3        0.11        0.76      1.20 o
  -7   9   3        0.05        0.88      0.95 o
  -6   9   3        7.79       10.84      1.06 o
  -5   9   3        5.86        4.47      0.80 o
  -4   9   3       81.25       67.74      1.77 o
  -3   9   3      127.63      102.44      2.19 o
  -2   9   3        4.29        4.42      0.66 o
  -1   9   3        8.11        6.57      3.04 o
   0   9   3        0.01        1.06      0.77 o
   1   9   3       38.16       37.90      1.76 o
   2   9   3        0.01       -0.29      0.78 o
   3   9   3       34.49       34.64      1.77 o
   4   9   3       75.62       88.10      3.19 o
   5   9   3       35.96       43.45      2.12 o
  -8  10   3        3.02        4.94      1.75 o
  -7  10   3       12.77       15.42      1.45 o
  -6  10   3        0.14       -0.87      0.87 o
  -5  10   3        0.97        0.38      0.87 o
  -4  10   3       58.58       54.04      1.64 o
  -3  10   3        5.55        5.00      1.03 o
  -2  10   3       35.89       36.46      1.50 o
  -1  10   3        1.37        0.80      0.76 o
   0  10   3       17.56       22.22      1.30 o
   1  10   3        0.49        0.13      1.43 o
   2  10   3        5.23        5.55      1.29 o
   3  10   3       11.90       14.99      1.43 o
   4  10   3       17.62       22.13      1.90 o
  -7  11   3        0.74        0.69      1.13 o
  -6  11   3        1.85        2.02      1.23 o
  -5  11   3        5.29        5.67      1.09 o
  -4  11   3        0.71       -0.22      0.81 o
  -3  11   3        5.60        6.92      1.31 o
  -2  11   3        1.69        1.57      0.74 o
  -1  11   3        3.59        0.95      0.90 o
   0  11   3        0.30       -1.52      1.52 o
   1  11   3       19.31       25.92      3.37 o
   2  11   3       11.47       13.59      1.47 o
  -5  12   3        1.41        2.51      1.07 o
  -4  12   3        0.21        0.05      0.94 o
  -3  12   3        0.41        0.23      0.84 o
  -2  12   3        0.01        0.13      1.07 o
  -1  12   3        0.77        2.70      0.93 o
   0  12   3        0.00       -1.43      1.43 o
   1  12   3        5.73        6.21      1.21 o
   1 -14   4        0.00       -0.32      1.66 o
   2 -14   4        0.00       -0.75      1.43 o
   3 -14   4        0.31        2.47      1.54 o
  -2 -13   4        3.47       -0.70      2.20 o
  -1 -13   4       16.63       21.06      2.32 o
   0 -13   4        4.72        3.58      1.69 o
   1 -13   4        0.06       -0.01      1.41 o
   2 -13   4        3.40        4.34      1.47 o
   3 -13   4        0.05       -1.30      1.30 o
   4 -13   4        3.14        0.49      1.42 o
   5 -13   4        0.48        0.79      1.43 o
   6 -13   4        0.96        2.71      1.63 o
  -3 -12   4        1.53        1.00      2.22 o
  -2 -12   4        0.78        1.66      2.13 o
  -1 -12   4        5.33        5.75      1.69 o
   0 -12   4        2.78        1.56      1.35 o
   1 -12   4        1.19       -0.16      1.37 o
   2 -12   4        2.83        3.30      1.79 o
   3 -12   4        2.39        2.34      1.32 o
   4 -12   4        0.01       -1.08      1.20 o
   5 -12   4        8.08        8.50      1.53 o
   6 -12   4        1.94        0.80      1.41 o
   7 -12   4        6.66        6.84      2.02 o
  -4 -11   4        0.18        3.36      2.05 o
  -3 -11   4        1.77       -0.43      2.57 o
  -2 -11   4       22.32       19.36      2.75 o
  -1 -11   4       23.29       22.35      2.13 o
   0 -11   4      134.11      140.00      3.52 o
   1 -11   4       66.78       68.11      2.47 o
   2 -11   4        1.32       -0.16      1.18 o
   3 -11   4       34.75       30.76      1.79 o
   4 -11   4        4.86        4.84      1.26 o
   5 -11   4        0.01        2.47      1.19 o
   6 -11   4        0.10        1.16      1.25 o
   7 -11   4        5.23        7.19      2.05 o
   8 -11   4        0.69        1.39      1.73 o
  -5 -10   4        4.91        3.93      1.65 o
  -4 -10   4       42.35       44.13      3.79 o
  -3 -10   4        7.42        2.29      1.97 o
  -2 -10   4       26.41       23.34      2.72 o
  -1 -10   4      183.52      182.34      4.31 o
   0 -10   4       15.72       14.76      1.39 o
   1 -10   4       27.34       38.02      1.62 o
   2 -10   4      486.56      507.69      5.96 o
   3 -10   4       94.05       92.33      2.68 o
   4 -10   4      133.02      132.09      3.38 o
   5 -10   4        5.14        4.01      1.50 o
   6 -10   4        9.11        7.92      1.55 o
   7 -10   4       17.17       20.48      4.01 o
   8 -10   4        1.99        1.51      1.59 o
  -6  -9   4        0.11        4.07      2.30 o
  -5  -9   4       22.45       17.71      2.12 o
  -4  -9   4        0.34        1.78      1.55 o
  -3  -9   4       31.85       32.60      2.86 o
  -2  -9   4      100.90       98.37      2.55 o
  -1  -9   4       10.68       10.09      0.99 o
   0  -9   4        2.16        0.67      0.67 o
   1  -9   4        0.30        0.86      0.59 o
   2  -9   4      129.59      131.57      2.12 o
   3  -9   4      424.41      425.11      4.88 o
   4  -9   4       71.98       83.89      2.13 o
   5  -9   4        0.83       -0.45      1.23 o
   6  -9   4        2.30        3.38      1.15 o
   7  -9   4        0.56        1.56      2.36 o
   8  -9   4        2.34        4.42      2.17 o
   9  -9   4        0.36       -0.60      3.41 o
  -7  -8   4        0.07       -0.86      3.09 o
  -6  -8   4        2.23        1.41      2.12 o
  -5  -8   4       27.62       32.50      2.43 o
  -4  -8   4       13.95       11.99      1.49 o
  -3  -8   4        1.74        1.57      0.89 o
  -2  -8   4       75.08       70.32      1.88 o
  -1  -8   4       20.61       24.08      1.08 o
   0  -8   4       73.44       63.40      1.39 o
   1  -8   4        4.41        7.50      0.65 o
   2  -8   4      152.53      150.62      2.18 o
   3  -8   4      346.84      333.75      4.06 o
   4  -8   4       30.20       32.60      1.25 o
   5  -8   4        6.20        4.76      1.07 o
   6  -8   4       23.22       25.27      1.95 o
   7  -8   4        4.52        2.94      2.09 o
   8  -8   4        1.36        0.72      1.56 o
   9  -8   4        1.19       -1.64      3.34 o
  -8  -7   4        0.58        0.38      3.28 o
  -7  -7   4        3.82        4.60      2.32 o
  -6  -7   4       18.45       20.80      2.85 o
  -5  -7   4       25.77       28.76      1.95 o
  -4  -7   4        1.75        0.43      0.85 o
  -3  -7   4        0.18        0.79      0.78 o
  -2  -7   4       38.99       32.90      1.81 o
  -1  -7   4      356.30      342.83      4.19 o
   0  -7   4        0.11       -0.41      0.41 o
   1  -7   4        3.16        1.96      0.47 o
   2  -7   4      305.12      317.56      3.33 o
   3  -7   4        2.67        1.80      0.57 o
   4  -7   4       14.37       18.16      1.10 o
   5  -7   4       36.42       45.07      1.63 o
   6  -7   4        1.41        1.42      1.00 o
   7  -7   4       49.72       56.45      2.88 o
   8  -7   4        3.46       -0.95      2.41 o
   9  -7   4        1.09       -0.32      2.16 o
  -8  -6   4        5.41        5.28      3.32 o
  -7  -6   4        2.42        1.57      1.75 o
  -6  -6   4       50.89       47.31      4.29 o
  -5  -6   4        9.39       10.20      1.43 o
  -4  -6   4        3.40        2.74      0.79 o
  -3  -6   4       57.68       53.88      1.78 o
  -2  -6   4        6.20        7.11      0.80 o
  -1  -6   4       73.36       66.01      1.30 o
   0  -6   4      149.23      149.06      1.79 o
   1  -6   4        1.74        4.43      0.50 o
   2  -6   4       48.08       53.45      1.23 o
   3  -6   4       32.66       33.25      1.15 o
   4  -6   4      363.16      395.42      4.83 o
   5  -6   4        1.65        1.20      0.67 o
   6  -6   4        3.89        3.08      0.95 o
   7  -6   4       32.02       29.21      2.24 o
   8  -6   4        6.00        5.07      2.20 o
   9  -6   4       18.68       16.15      2.97 o
  10  -6   4        5.31        4.79      2.66 o
  -9  -5   4        0.04       -1.25      3.34 o
  -8  -5   4      130.40      139.56      6.47 o
  -7  -5   4       45.88       51.12      3.21 o
  -6  -5   4      161.19      147.07      4.78 o
  -5  -5   4       11.82       10.41      1.31 o
  -4  -5   4        4.26        1.34      0.60 o
  -3  -5   4      295.14      279.84      4.23 o
  -2  -5   4        0.50        0.79      0.52 o
  -1  -5   4      111.35      121.80      1.98 o
   0  -5   4     1607.79     1698.56     13.61 o
   1  -5   4       40.18       50.66      1.10 o
   2  -5   4      437.55      482.66      6.96 o
   3  -5   4       26.04       33.29      1.06 o
   4  -5   4       43.89       48.86      1.29 o
   5  -5   4       68.43       58.88      1.65 o
   6  -5   4        0.02        0.39      0.71 o
   7  -5   4        8.58        6.09      1.30 o
   8  -5   4       21.33       18.62      2.76 o
   9  -5   4        5.72        4.24      2.30 o
  10  -5   4        2.68        1.65      2.91 o
  -9  -4   4        9.18        5.54      2.73 o
  -8  -4   4       86.61       95.13      5.30 o
  -7  -4   4       93.98       88.46      3.92 o
  -6  -4   4       40.43       48.93      2.30 o
  -5  -4   4      207.15      209.03      3.49 o
  -4  -4   4      322.69      286.23      3.78 o
  -3  -4   4      351.18      352.34      4.83 o
  -2  -4   4      181.25      211.80      2.82 o
  -1  -4   4       49.71       59.23      1.51 o
   0  -4   4     1132.48     1156.90      9.99 o
   1  -4   4      626.50      629.44      6.12 o
   2  -4   4      151.40      154.93      2.38 o
   3  -4   4     1567.94     1721.73     18.14 o
   4  -4   4        0.92        0.46      0.52 o
   5  -4   4      220.54      222.55      3.50 o
   6  -4   4       79.86       75.58      1.83 o
   7  -4   4       68.71       66.46      2.34 o
   8  -4   4       40.34       40.56      3.82 o
   9  -4   4        1.17        0.24      2.03 o
  10  -4   4        0.90        2.02      2.59 o
  -9  -3   4        0.03        3.34      2.20 o
  -8  -3   4       26.40       25.65      3.21 o
  -7  -3   4       77.15       75.44      3.86 o
  -6  -3   4      303.98      282.67      5.45 o
  -5  -3   4       24.04       26.58      1.30 o
  -4  -3   4      129.63      132.59      2.43 o
  -3  -3   4      596.44      552.50      6.38 o
  -2  -3   4      122.76      105.25      2.12 o
  -1  -3   4       65.91       61.79      1.18 o
   0  -3   4      152.11      159.48      1.82 o
   1  -3   4       79.84       90.15      1.44 o
   2  -3   4       39.19       32.82      1.02 o
   3  -3   4     1572.57     1580.44     15.24 o
   4  -3   4       14.52        6.42      0.75 o
   5  -3   4      258.36      257.73      3.75 o
   6  -3   4       25.79       27.43      1.53 o
   7  -3   4        5.97        4.43      1.16 o
   8  -3   4       13.78       14.15      2.07 o
   9  -3   4        1.22        2.53      2.13 o
  10  -3   4        0.00       -0.67      2.25 o
 -10  -2   4        3.88        1.33      3.67 o
  -9  -2   4        1.31       -0.07      6.40 o
  -8  -2   4        0.56        0.44      1.76 o
  -7  -2   4       13.11       10.16      1.56 o
  -6  -2   4       20.33       18.02      1.18 o
  -5  -2   4      107.15       95.50      2.12 o
  -4  -2   4       69.64       70.43      1.71 o
  -3  -2   4        1.70        0.06      0.39 o
  -2  -2   4       19.32       17.66      0.64 o
  -1  -2   4      905.27      865.21      7.55 o
   0  -2   4      454.06      446.22      3.95 o
   1  -2   4      174.76      197.60      2.19 o
   2  -2   4        2.52        3.25      0.42 o
   3  -2   4      223.55      209.53      2.62 o
   4  -2   4       29.19       20.49      0.84 o
   5  -2   4       53.48       56.70      1.47 o
   6  -2   4       16.72       17.37      1.13 o
   7  -2   4        7.27        6.11      1.37 o
   8  -2   4        3.55        3.43      1.60 o
   9  -2   4        5.48        1.47      3.15 o
  10  -2   4        2.02        1.21      2.33 o
 -10  -1   4        0.20        3.59      2.46 o
  -9  -1   4        0.02        1.25      1.91 o
  -8  -1   4        4.28        1.26      1.83 o
  -7  -1   4       10.10       12.46      1.46 o
  -6  -1   4       11.05        8.42      1.12 o
  -5  -1   4       66.44       71.99      1.79 o
  -4  -1   4      209.36      220.64      3.19 o
  -3  -1   4       11.13       22.81      1.11 o
  -2  -1   4      818.51      782.74      7.65 o
  -1  -1   4     1023.51      969.22      7.89 o
   0  -1   4      126.34      140.24      1.66 o
   1  -1   4      211.82      228.64      2.54 o
   2  -1   4      416.61      399.42      3.88 o
   3  -1   4      826.00      814.67      7.01 o
   4  -1   4      174.16      163.70      2.36 o
   5  -1   4        5.74        5.76      0.70 o
   6  -1   4      104.40      100.61      2.61 o
   7  -1   4        1.66        1.10      1.63 o
   8  -1   4        4.27        1.90      1.54 o
   9  -1   4        0.35       -0.30      1.85 o
  10  -1   4        0.58        1.74      2.65 o
 -10   0   4        1.42        3.35      2.31 o
  -9   0   4        0.88       -1.46      1.84 o
  -8   0   4      102.89       98.48      4.06 o
  -7   0   4       12.62       11.18      1.15 o
  -6   0   4        0.00       -0.09      0.57 o
  -5   0   4      108.19      117.07      2.65 o
  -4   0   4      819.42      817.63      9.24 o
  -3   0   4        4.49        6.98      0.56 o
  -2   0   4      972.91      912.20      8.25 o
  -1   0   4        4.42        3.08      0.32 o
   0   0   4      214.69      184.97      1.95 o
   1   0   4        0.68        0.98      0.30 o
   2   0   4      210.12      170.46      1.89 o
   3   0   4      643.06      596.47      5.56 o
   4   0   4      550.16      523.83      5.16 o
   5   0   4       16.27       15.16      0.89 o
   6   0   4        0.14       -0.66      0.66 o
   7   0   4        2.46        0.41      1.26 o
   8   0   4       35.69       32.32      2.51 o
   9   0   4        8.87       10.92      4.16 o
 -10   1   4       14.24       13.73      3.96 o
  -9   1   4       15.54       16.30      3.72 o
  -8   1   4      100.47       98.47      4.46 o
  -7   1   4       23.07       20.74      1.33 o
  -6   1   4        1.02        0.27      0.64 o
  -5   1   4       92.55       94.61      1.69 o
  -4   1   4       16.73       13.53      0.62 o
  -3   1   4       97.93       91.58      1.32 o
  -2   1   4       80.25       89.90      1.27 o
  -1   1   4       35.52       22.49      0.56 o
   0   1   4      517.38      473.51      4.00 o
   1   1   4      887.48     1066.62      9.00 o
   2   1   4      636.56      604.77      5.73 o
   3   1   4      536.42      554.71      5.20 o
   4   1   4       44.17       47.48      1.24 o
   5   1   4       17.77       14.44      0.93 o
   6   1   4      300.21      295.57      4.13 o
   7   1   4        3.33        1.43      1.32 o
   8   1   4        0.07       -0.49      1.82 o
   9   1   4      107.21      106.77      5.95 o
 -10   2   4        0.43       -1.63      3.04 o
  -9   2   4       59.69       51.61      4.27 o
  -8   2   4        2.67        2.35      1.27 o
  -7   2   4       35.74       40.65      1.66 o
  -6   2   4      308.00      321.26      4.06 o
  -5   2   4       66.37       61.43      1.33 o
  -4   2   4      274.47      272.47      2.90 o
  -3   2   4      343.37      334.16      3.42 o
  -2   2   4       18.64       24.67      0.59 o
  -1   2   4      859.99      812.83      8.18 o
   0   2   4      186.02      187.54      1.96 o
   1   2   4      178.40      159.96      1.90 o
   2   2   4      179.33      204.07      2.17 o
   3   2   4       16.35       18.48      0.72 o
   4   2   4       63.67       72.29      1.87 o
   5   2   4        0.54       -0.50      0.57 o
   6   2   4       14.67       14.64      1.19 o
   7   2   4       53.30       56.01      2.69 o
   8   2   4        2.94       -1.55      1.55 o
   9   2   4        0.25        0.80      1.98 o
 -10   3   4        2.22       -0.56      3.41 o
  -9   3   4       38.95       32.57      3.63 o
  -8   3   4        7.73        7.40      1.30 o
  -7   3   4        6.82        5.84      0.91 o
  -6   3   4       13.46       14.16      1.07 o
  -5   3   4       56.12       58.31      1.28 o
  -4   3   4       29.21       26.69      0.81 o
  -3   3   4       11.15        9.68      0.46 o
  -2   3   4       13.40       13.70      0.48 o
  -1   3   4      257.57      246.70      3.30 o
   0   3   4       89.74      102.49      2.22 o
   1   3   4       43.86       54.33      0.99 o
   2   3   4       15.59       18.25      0.61 o
   3   3   4      136.71      139.66      1.82 o
   4   3   4        0.47        2.93      0.53 o
   5   3   4       52.74       49.02      1.41 o
   6   3   4        3.58        1.55      1.40 o
   7   3   4        6.79        5.19      2.00 o
   8   3   4        7.67        9.49      1.73 o
 -10   4   4        1.21       -0.63      2.68 o
  -9   4   4        0.91        0.48      1.66 o
  -8   4   4      170.99      167.75      4.41 o
  -7   4   4       34.62       31.57      1.59 o
  -6   4   4       61.58       62.48      1.49 o
  -5   4   4        0.77        0.69      0.46 o
  -4   4   4        0.38        1.21      0.39 o
  -3   4   4      299.82      311.73      3.34 o
  -2   4   4        1.63        0.73      0.42 o
  -1   4   4      219.00      193.50      7.77 o
   0   4   4      184.52      177.72      6.29 o
   1   4   4        0.00        0.94      0.35 o
   2   4   4       46.54       46.57      0.97 o
   3   4   4        8.65        5.45      0.56 o
   4   4   4       94.73       90.94      1.78 o
   5   4   4       34.60       35.69      1.53 o
   6   4   4       52.92       58.88      2.20 o
   7   4   4        0.92        2.51      1.26 o
   8   4   4        1.93        1.64      1.45 o
 -10   5   4        1.69        0.28      2.04 o
  -9   5   4        0.05        0.08      1.23 o
  -8   5   4        9.20       12.26      1.62 o
  -7   5   4       32.00       33.48      1.75 o
  -6   5   4      242.48      241.91      3.57 o
  -5   5   4      229.01      224.19      3.59 o
  -4   5   4      161.29      158.40      2.15 o
  -3   5   4      357.84      353.93      4.57 o
  -2   5   4        2.04        0.73      0.46 o
  -1   5   4       30.75       21.07      2.87 o
   0   5   4        5.82       13.37      2.68 o
   1   5   4        3.68        4.49      0.45 o
   2   5   4        7.70        7.86      0.68 o
   3   5   4       51.30       46.44      1.29 o
   4   5   4       92.01       92.90      1.92 o
   5   5   4        0.19        1.51      0.95 o
   6   5   4        0.97        0.60      1.57 o
   7   5   4       21.10       27.99      2.10 o
  -9   6   4        4.18        6.27      2.19 o
  -8   6   4        0.13        1.85      1.16 o
  -7   6   4        0.43       -0.21      0.90 o
  -6   6   4        3.20        5.00      1.00 o
  -5   6   4       83.06       82.86      1.74 o
  -4   6   4       68.57       70.39      1.31 o
  -3   6   4       60.81       57.87      1.39 o
  -2   6   4       49.02       45.55      4.01 o
  -1   6   4       16.77       11.70      2.67 o
   0   6   4       10.29        9.39      2.83 o
   1   6   4      279.58      254.31      5.57 o
   2   6   4       84.62       82.65      1.80 o
   3   6   4        2.76        1.85      0.55 o
   4   6   4        1.06        1.18      0.83 o
   5   6   4        0.57        0.36      0.85 o
   6   6   4        0.00        0.45      1.20 o
   7   6   4        1.32        1.07      1.57 o
  -9   7   4        2.64        2.54      1.44 o
  -8   7   4       15.84       17.94      1.77 o
  -7   7   4       40.74       38.97      1.85 o
  -6   7   4        0.13       -0.44      0.73 o
  -5   7   4        0.88        0.95      0.61 o
  -4   7   4        0.73        1.30      0.64 o
  -3   7   4       31.92       30.34      1.06 o
  -2   7   4       67.76       64.60      5.15 o
  -1   7   4      142.47      135.92      7.50 o
   0   7   4      112.67      125.52      7.52 o
   1   7   4        0.13       -0.52      1.02 o
   2   7   4      164.93      163.05      2.84 o
   3   7   4       26.89       29.78      1.37 o
   4   7   4       11.12       15.66      1.08 o
   5   7   4        8.83        7.52      1.22 o
   6   7   4        2.42        2.25      1.45 o
  -9   8   4        0.21       -0.92      1.61 o
  -8   8   4        0.00        0.81      1.15 o
  -7   8   4       95.22      101.06      2.84 o
  -6   8   4        1.57        3.26      0.87 o
  -5   8   4      311.71      309.73      4.94 o
  -4   8   4        5.40        3.82      0.87 o
  -3   8   4        2.13        1.28      0.57 o
  -2   8   4       27.41       32.61      4.13 o
  -1   8   4       48.43       37.64      4.59 o
   0   8   4       64.76       55.86      5.62 o
   1   8   4       47.06       49.07      2.21 o
   2   8   4        1.96        2.40      0.85 o
   3   8   4      206.62      215.24      4.18 o
   4   8   4        2.87        2.92      1.06 o
   5   8   4        6.30        6.56      1.21 o
  -8   9   4        4.75        6.86      1.48 o
  -7   9   4        1.12        1.84      1.01 o
  -6   9   4        1.19        2.20      0.84 o
  -5   9   4       15.49       13.96      1.13 o
  -4   9   4        1.10       -0.37      0.66 o
  -3   9   4        0.00       -0.57      0.57 o
  -2   9   4       23.49       25.99      4.33 o
  -1   9   4       12.38        7.40      3.48 o
   0   9   4       33.06       34.74      5.19 o
   1   9   4        9.22        6.70      0.99 o
   2   9   4        0.87       -0.13      0.76 o
   3   9   4        8.42        4.47      1.09 o
   4   9   4        1.37        0.10      1.16 o
  -7  10   4        3.02        3.50      1.18 o
  -6  10   4        6.19        6.48      2.69 o
  -5  10   4        2.27        1.92      1.35 o
  -4  10   4        0.48        0.35      0.82 o
  -3  10   4        4.73        6.61      0.85 o
  -2  10   4        8.33        3.35      3.13 o
  -1  10   4        2.38       -0.51      3.10 o
   0  10   4        0.13        0.09      3.56 o
   1  10   4       11.78       13.26      1.05 o
   2  10   4        2.19        1.86      0.88 o
   3  10   4        3.21        1.72      1.06 o
  -6  11   4       11.76       15.50      1.60 o
  -5  11   4        0.49        0.41      0.88 o
  -4  11   4        0.66        1.83      0.83 o
  -3  11   4        0.11       -0.69      0.84 o
  -2  11   4        1.96        5.33      3.60 o
  -1  11   4       24.50       34.24      5.72 o
   0  11   4        0.52       -3.62      3.71 o
   1  11   4        7.23        5.06      1.34 o
   2  11   4        4.64        6.87      1.67 o
  -4  12   4        1.61        2.29      1.14 o
  -3  12   4        0.39       -0.88      1.36 o
  -2  12   4        0.00       -1.33      3.48 o
  -1  12   4        1.12       -3.86      3.86 o
   1 -14   5        5.39        3.58      3.60 o
   2 -14   5        0.37       -1.30      1.76 o
   3 -14   5        0.00       -2.19      2.19 o
  -2 -13   5        1.05        3.66      2.52 o
  -1 -13   5       10.59       12.54      2.59 o
   0 -13   5        2.36        3.71      1.76 o
   1 -13   5        9.15        9.52      2.08 o
   2 -13   5        1.85        1.67      1.71 o
   3 -13   5        1.59        0.51      1.39 o
   4 -13   5        0.00        1.33      1.48 o
   5 -13   5        7.31       10.62      2.25 o
  -3 -12   5        0.03        4.01      2.48 o
  -2 -12   5       18.41       16.40      2.88 o
  -1 -12   5       36.64       40.58      2.85 o
   0 -12   5       19.64       24.87      2.40 o
   1 -12   5       30.94       29.74      2.12 o
   2 -12   5       10.19       11.05      1.64 o
   3 -12   5        1.77       -0.97      1.24 o
   4 -12   5        0.21        1.33      1.24 o
   5 -12   5        0.09       -0.07      1.22 o
   6 -12   5       22.01       25.69      2.67 o
   7 -12   5       18.34       23.72      3.45 o
  -4 -11   5        0.02        0.63      1.66 o
  -3 -11   5       11.16       11.58      2.71 o
  -2 -11   5       14.31       21.60      2.90 o
  -1 -11   5       40.41       51.50      2.90 o
   0 -11   5      131.19      123.40      3.57 o
   1 -11   5       43.66       42.95      2.26 o
   2 -11   5      105.79      101.13      3.26 o
   3 -11   5        8.35       10.68      1.73 o
   4 -11   5       10.09        6.22      1.34 o
   5 -11   5        0.42       -0.86      1.41 o
   6 -11   5       13.41       19.41      3.21 o
   7 -11   5        0.00       -1.15      1.64 o
  -5 -10   5        0.37       -0.14      2.18 o
  -4 -10   5       41.16       40.35      2.80 o
  -3 -10   5       10.49        5.13      2.29 o
  -2 -10   5        2.94        3.86      2.13 o
  -1 -10   5        0.21       -0.96      1.25 o
   0 -10   5       14.64       14.57      1.74 o
   1 -10   5      345.03      340.56      4.89 o
   2 -10   5      148.75      155.29      3.95 o
   3 -10   5      143.52      145.68      3.16 o
   4 -10   5      200.75      201.62      4.31 o
   5 -10   5        7.10        7.45      1.39 o
   6 -10   5        2.60        3.46      1.74 o
   7 -10   5        7.72        7.70      1.97 o
   8 -10   5        0.15        2.63      2.06 o
  -6  -9   5        0.07        0.78      2.37 o
  -5  -9   5        0.03        1.56      2.08 o
  -4  -9   5        5.93        5.57      2.58 o
  -3  -9   5        3.72       -0.62      2.30 o
  -2  -9   5       38.25       34.46      2.40 o
  -1  -9   5       15.54       13.36      1.36 o
   0  -9   5        8.35        7.76      0.88 o
   1  -9   5        3.62        3.04      0.69 o
   2  -9   5       43.11       42.20      1.36 o
   3  -9   5        0.13        2.44      0.78 o
   4  -9   5        0.94        1.56      0.98 o
   5  -9   5       35.69       29.34      1.70 o
   6  -9   5       13.08       13.36      1.70 o
   7  -9   5       15.84       13.63      2.67 o
   8  -9   5        0.05        1.92      5.64 o
   9  -9   5        0.68        1.07      3.24 o
  -7  -8   5        5.24       -0.91      3.04 o
  -6  -8   5        2.06        0.67      2.30 o
  -5  -8   5        6.26        8.20      2.38 o
  -4  -8   5       13.37       11.46      1.55 o
  -3  -8   5        3.68        4.08      1.52 o
  -2  -8   5       32.22       32.47      1.42 o
  -1  -8   5       26.32       24.22      1.24 o
   0  -8   5        0.37        1.16      0.55 o
   1  -8   5       16.26       17.78      0.97 o
   2  -8   5        1.78        1.55      0.65 o
   3  -8   5       21.47       25.55      1.11 o
   4  -8   5       87.68       81.17      2.02 o
   5  -8   5      313.60      297.97      4.98 o
   6  -8   5       79.13       77.26      3.38 o
   7  -8   5       14.66       13.73      2.09 o
   8  -8   5        5.57        5.60      2.23 o
   9  -8   5        0.05        0.14      3.64 o
  -7  -7   5        5.93        5.49      3.47 o
  -6  -7   5        0.23       -1.24      1.71 o
  -5  -7   5        5.42        5.52      1.38 o
  -4  -7   5        5.96        6.24      1.31 o
  -3  -7   5       18.92       19.89      1.52 o
  -2  -7   5       22.15       19.97      1.14 o
  -1  -7   5       39.01       42.40      1.44 o
   0  -7   5        0.08        0.10      0.45 o
   1  -7   5      100.42       93.78      1.62 o
   2  -7   5        0.33        0.13      0.52 o
   3  -7   5       15.18       17.59      1.03 o
   4  -7   5       43.40       37.81      1.50 o
   5  -7   5        6.65       11.24      1.12 o
   6  -7   5       12.05        8.84      1.78 o
   7  -7   5        0.59       -0.56      1.39 o
   8  -7   5        0.52        1.70      1.97 o
   9  -7   5       15.23       14.48      2.79 o
  -8  -6   5        0.11        2.18      3.36 o
  -7  -6   5        0.02        0.27      2.21 o
  -6  -6   5       35.32       36.14      2.75 o
  -5  -6   5        0.53       -1.02      1.02 o
  -4  -6   5        4.32        1.68      0.73 o
  -3  -6   5        1.36        0.89      0.63 o
  -2  -6   5       25.22       23.57      1.24 o
  -1  -6   5      217.74      257.46      3.64 o
   0  -6   5      196.09      188.83      2.57 o
   1  -6   5      113.25       94.50      1.65 o
   2  -6   5       69.74       96.19      1.79 o
   3  -6   5        0.49       -0.15      0.56 o
   4  -6   5        4.94        2.41      1.01 o
   5  -6   5        0.02       -0.63      0.70 o
   6  -6   5      155.94      152.65      3.23 o
   7  -6   5       52.61       52.64      2.62 o
   8  -6   5        6.30        4.58      1.99 o
   9  -6   5       10.05       11.44      2.48 o
  -8  -5   5       34.20       42.62      4.04 o
  -7  -5   5      117.98       95.18      5.20 o
  -6  -5   5        0.45        0.55      1.59 o
  -5  -5   5      162.42      163.89      3.79 o
  -4  -5   5       36.45       34.53      1.46 o
  -3  -5   5       40.21       44.44      1.52 o
  -2  -5   5      714.52      750.05      8.46 o
  -1  -5   5       91.77       82.95      1.55 o
   0  -5   5       15.82       19.41      0.76 o
   1  -5   5      338.64      400.50      4.37 o
   2  -5   5       10.10       10.96      0.72 o
   3  -5   5        3.88        6.91      0.65 o
   4  -5   5       35.84       38.24      1.34 o
   5  -5   5        3.51        3.54      1.03 o
   6  -5   5        0.03        0.74      0.85 o
   7  -5   5        0.47        0.21      1.17 o
   8  -5   5        0.86        0.48      1.86 o
   9  -5   5        3.33        2.62      3.39 o
  -9  -4   5       38.23       40.92      4.15 o
  -8  -4   5        3.45        4.15      2.59 o
  -7  -4   5       13.69       17.11      2.73 o
  -6  -4   5      701.33      714.47     10.40 o
  -5  -4   5       49.86       53.09      1.81 o
  -4  -4   5        3.06        2.56      0.75 o
  -3  -4   5       58.53       58.51      1.80 o
  -2  -4   5       35.57       33.90      1.34 o
  -1  -4   5       52.26       56.28      1.82 o
   0  -4   5       43.80       48.71      1.17 o
   1  -4   5      305.29      327.50      3.67 o
   2  -4   5      951.88     1042.47      9.81 o
   3  -4   5       71.76       71.07      1.67 o
   4  -4   5        1.23        0.80      0.52 o
   5  -4   5       25.91       25.69      1.25 o
   6  -4   5        2.18        5.85      0.97 o
   7  -4   5        4.71        1.33      1.23 o
   8  -4   5        1.53       -0.45      3.13 o
   9  -4   5        1.36        1.79      1.98 o
  10  -4   5       44.92       56.91      4.77 o
  -9  -3   5        0.62        3.87      2.47 o
  -8  -3   5        2.21       -1.23      1.94 o
  -7  -3   5        6.59        7.95      1.78 o
  -6  -3   5       79.70       84.66      2.56 o
  -5  -3   5       25.14       26.73      1.19 o
  -4  -3   5        1.67        1.56      0.66 o
  -3  -3   5       93.18       93.90      1.96 o
  -2  -3   5      134.03      138.82      2.15 o
  -1  -3   5      229.07      225.08      2.73 o
   0  -3   5      600.22      630.17      6.16 o
   1  -3   5       61.69       67.29      1.24 o
   2  -3   5      112.53      116.29      1.72 o
   3  -3   5        5.88        5.68      0.59 o
   4  -3   5       38.60       42.51      1.21 o
   5  -3   5       29.30       30.46      1.17 o
   6  -3   5       99.63       88.34      2.22 o
   7  -3   5       31.02       32.38      2.30 o
   8  -3   5       10.49        7.11      2.17 o
   9  -3   5        0.48        0.90      3.16 o
  -9  -2   5        2.19       -1.39      1.88 o
  -8  -2   5        0.20       -1.49      2.61 o
  -7  -2   5       29.59       32.93      2.20 o
  -6  -2   5       90.34       91.73      2.32 o
  -5  -2   5       97.63       97.15      2.04 o
  -4  -2   5       77.79       78.79      1.72 o
  -3  -2   5       10.07        7.01      0.63 o
  -2  -2   5       46.91       40.28      0.95 o
  -1  -2   5      286.93      313.12      3.18 o
   0  -2   5      123.44      120.00      1.73 o
   1  -2   5       35.86       36.57      0.99 o
   2  -2   5       38.82       46.05      1.15 o
   3  -2   5        9.28        6.98      0.65 o
   4  -2   5       79.85       89.41      1.95 o
   5  -2   5        8.12        4.88      0.77 o
   6  -2   5       69.56       67.86      2.28 o
   7  -2   5       11.09       12.22      1.78 o
   8  -2   5        8.70        9.92      1.83 o
   9  -2   5       12.16       14.19      2.58 o
 -10  -1   5        5.34        6.07      2.70 o
  -9  -1   5        1.32        0.12      2.58 o
  -8  -1   5        0.14       -1.64      1.64 o
  -7  -1   5       99.08       88.53      3.79 o
  -6  -1   5       47.20       47.44      1.86 o
  -5  -1   5        2.42        1.31      0.63 o
  -4  -1   5      146.60      147.31      2.45 o
  -3  -1   5       20.73       22.20      0.98 o
  -2  -1   5      123.42      114.05      1.57 o
  -1  -1   5      963.01      977.93      8.06 o
   0  -1   5      107.09      116.64      1.56 o
   1  -1   5      392.90      381.53      3.75 o
   2  -1   5       85.09      101.66      1.54 o
   3  -1   5      111.46      119.28      1.78 o
   4  -1   5       67.72       72.43      1.51 o
   5  -1   5       51.96       53.35      1.57 o
   6  -1   5      111.94      116.69      2.76 o
   7  -1   5       87.82       88.45      3.81 o
   8  -1   5       55.51       59.93      3.08 o
   9  -1   5        6.90        7.23      2.84 o
 -10   0   5        1.43       -1.50      3.46 o
  -9   0   5       33.83       39.71      3.62 o
  -8   0   5       12.15       15.17      2.18 o
  -7   0   5      177.25      178.64      4.40 o
  -6   0   5      128.38      119.71      3.05 o
  -5   0   5        6.06        6.62      0.68 o
  -4   0   5       42.89       40.74      1.24 o
  -3   0   5        3.53        3.92      0.49 o
  -2   0   5      296.99      330.59      3.46 o
  -1   0   5     2642.41     2809.94     21.93 o
   0   0   5     1563.05     1575.17     13.16 o
   1   0   5       14.45       21.60      0.73 o
   2   0   5      257.64      243.86      2.67 o
   3   0   5       11.04       20.06      0.77 o
   4   0   5        1.78        2.57      0.59 o
   5   0   5       10.35        9.82      0.83 o
   6   0   5        9.09        2.72      1.01 o
   7   0   5      152.46      141.08      5.20 o
   8   0   5       70.58       72.62      3.86 o
   9   0   5       19.92       26.22      7.41 o
 -10   1   5        0.83       -2.91      2.91 o
  -9   1   5        3.58        4.27      2.13 o
  -8   1   5        7.48        4.15      1.77 o
  -7   1   5       50.81       50.67      2.69 o
  -6   1   5       30.44       29.61      1.20 o
  -5   1   5       73.61       71.95      1.50 o
  -4   1   5       18.61       26.12      0.86 o
  -3   1   5      231.81      250.07      2.83 o
  -2   1   5        1.75        3.42      0.39 o
  -1   1   5      333.82      324.10      2.98 o
   0   1   5     1049.93     1068.66      8.63 o
   1   1   5       63.53       53.99      0.92 o
   2   1   5      645.53      619.73      5.64 o
   3   1   5       44.52       55.80      1.31 o
   4   1   5      241.22      219.69      2.88 o
   5   1   5      180.79      165.48      2.57 o
   6   1   5      104.88      107.49      3.05 o
   7   1   5       79.30       83.90      3.22 o
   8   1   5       71.13       83.70      4.03 o
   9   1   5        1.26        3.57      2.62 o
 -10   2   5        3.28        6.88      2.43 o
  -9   2   5        0.22        1.01      2.69 o
  -8   2   5       77.01       80.87      2.72 o
  -7   2   5      161.97      166.78      3.65 o
  -6   2   5        5.51        4.46      0.73 o
  -5   2   5      178.20      192.31      2.56 o
  -4   2   5       86.42       95.52      1.66 o
  -3   2   5        6.76        7.29      0.49 o
  -2   2   5       64.87       79.72      1.17 o
  -1   2   5        2.54        4.90      0.43 o
   0   2   5       36.35       41.19      0.82 o
   1   2   5      390.00      343.15      3.66 o
   2   2   5       10.68        8.64      0.53 o
   3   2   5      117.25      120.69      1.80 o
   4   2   5       21.14       20.92      0.95 o
   5   2   5        9.41        8.94      0.86 o
   6   2   5        0.83        1.80      1.18 o
   7   2   5        4.62        1.14      1.32 o
   8   2   5        2.66        2.74      1.95 o
 -10   3   5        1.06        2.76      2.10 o
  -9   3   5        3.38        1.80      1.75 o
  -8   3   5       28.59       25.54      2.00 o
  -7   3   5       22.73       21.23      1.57 o
  -6   3   5        0.47        1.03      0.64 o
  -5   3   5       36.20       35.48      1.13 o
  -4   3   5        2.47        1.62      0.43 o
  -3   3   5       59.74       58.87      1.05 o
  -2   3   5        5.22        4.86      0.43 o
  -1   3   5        4.23        3.54      0.55 o
   0   3   5       24.69       19.98      0.68 o
   1   3   5       64.92       64.07      1.43 o
   2   3   5        2.51        7.49      0.53 o
   3   3   5        0.40        0.80      0.47 o
   4   3   5        1.71        2.35      0.60 o
   5   3   5        5.16        3.73      0.86 o
   6   3   5       14.92       17.10      1.66 o
   7   3   5        6.10        4.74      1.44 o
   8   3   5        2.34        3.76      1.52 o
 -10   4   5        0.21       -1.39      2.87 o
  -9   4   5       23.85       26.57      2.61 o
  -8   4   5        0.02       -0.78      1.14 o
  -7   4   5        3.28        2.93      1.02 o
  -6   4   5       73.42       69.76      1.86 o
  -5   4   5      213.32      219.28      2.75 o
  -4   4   5       99.93       92.43      1.58 o
  -3   4   5       40.50       34.08      0.86 o
  -2   4   5       28.83       26.58      0.89 o
  -1   4   5       68.09       70.31      4.68 o
   0   4   5       32.06       39.12      3.05 o
   1   4   5        0.26        1.15      0.43 o
   2   4   5        4.38        7.12      0.58 o
   3   4   5       11.00        8.85      0.65 o
   4   4   5       10.97        7.56      0.78 o
   5   4   5        0.62        0.85      0.79 o
   6   4   5        1.46        0.97      1.21 o
   7   4   5        0.53        3.64      2.40 o
   8   4   5        0.56        2.94      1.55 o
  -9   5   5       21.09       24.97      2.12 o
  -8   5   5        7.40        4.97      1.34 o
  -7   5   5       52.77       42.55      1.92 o
  -6   5   5      197.86      188.30      3.37 o
  -5   5   5       78.02       70.01      1.65 o
  -4   5   5       28.81       27.93      0.97 o
  -3   5   5      160.30      154.99      2.62 o
  -2   5   5       93.44       87.92      1.60 o
  -1   5   5        9.25        7.24      2.53 o
   0   5   5       16.67       31.64      3.87 o
   1   5   5       26.69       24.85      1.19 o
   2   5   5       97.78       97.77      2.00 o
   3   5   5        6.41        4.68      0.60 o
   4   5   5        1.75        0.98      0.62 o
   5   5   5        4.66        4.21      0.98 o
   6   5   5        4.14        3.31      1.27 o
   7   5   5        0.01       -1.24      1.28 o
  -9   6   5       25.15       29.06      2.58 o
  -8   6   5       14.82       13.61      2.05 o
  -7   6   5       11.19       10.16      1.28 o
  -6   6   5       27.52       30.83      1.39 o
  -5   6   5        3.12        3.27      0.65 o
  -4   6   5        0.91        1.77      0.68 o
  -3   6   5      147.94      140.74      2.42 o
  -2   6   5        0.88        1.08      2.20 o
  -1   6   5      233.92      212.81      9.60 o
   0   6   5      272.38      267.88     11.43 o
   1   6   5      167.00      152.05      2.76 o
   2   6   5      193.30      187.86      2.84 o
   3   6   5        7.07        9.15      0.91 o
   4   6   5       12.79        8.98      0.88 o
   5   6   5       12.96       14.13      1.58 o
   6   6   5        1.47        4.68      1.32 o
  -9   7   5        9.58       11.61      1.84 o
  -8   7   5        1.60        0.69      1.29 o
  -7   7   5       38.95       32.97      1.81 o
  -6   7   5        0.84        0.93      0.78 o
  -5   7   5       76.00       64.93      1.77 o
  -4   7   5      114.87      111.45      2.33 o
  -3   7   5       21.06       18.43      0.87 o
  -2   7   5        6.54        4.47      2.59 o
  -1   7   5       84.03       83.48      6.24 o
   0   7   5       11.53       13.75      3.79 o
   1   7   5      510.05      475.15     12.33 o
   2   7   5       13.53       13.55      1.85 o
   3   7   5       95.59       98.69      2.36 o
   4   7   5        3.84        3.43      1.14 o
   5   7   5        0.03        0.33      1.30 o
   6   7   5        0.14       -0.37      2.09 o
  -8   8   5        0.03        0.12      1.22 o
  -7   8   5        0.15       -0.65      0.94 o
  -6   8   5       18.75       15.01      1.08 o
  -5   8   5       21.80       19.85      1.25 o
  -4   8   5       30.76       24.17      1.17 o
  -3   8   5       52.84       59.67      1.69 o
  -2   8   5        1.61       -2.36      2.36 o
  -1   8   5        3.36        0.63      2.76 o
   0   8   5       42.41       42.25      5.52 o
   2   8   5       13.11       16.07      1.06 o
   3   8   5        3.87        4.41      0.97 o
   4   8   5        6.97        8.13      1.40 o
   5   8   5        1.01        0.20      1.24 o
  -7   9   5        2.12        2.81      1.03 o
  -6   9   5        0.86        0.63      1.73 o
  -5   9   5        0.00        0.77      0.77 o
  -4   9   5        6.58        8.70      0.90 o
  -3   9   5        0.08        0.80      0.68 o
  -2   9   5       27.26       28.64      4.42 o
  -1   9   5        0.08        4.48      3.34 o
   0   9   5        6.73        2.71      3.69 o
   1   9   5        0.02       -0.13      1.03 o
   2   9   5        2.68        3.36      0.86 o
   3   9   5        3.82        4.30      1.05 o
   4   9   5        0.02        2.14      1.17 o
  -6  10   5        5.93        9.04      1.36 o
  -5  10   5        3.54        3.55      0.91 o
  -4  10   5        2.41        4.34      0.99 o
  -3  10   5       11.29        9.47      3.34 o
  -2  10   5        4.12        9.77      3.71 o
  -1  10   5        8.94        7.07      4.08 o
   0  10   5        0.93        1.50      4.26 o
   1  10   5        0.77        0.52      1.19 o
   2  10   5        2.60        2.46      0.84 o
  -5  11   5        1.07        2.07      1.42 o
  -4  11   5        9.26       11.05      1.32 o
  -3  11   5        0.63        1.17      3.41 o
  -2  11   5        3.12       -1.13      3.50 o
  -1  11   5        5.03        2.08      3.99 o
   0  11   5        0.03       -1.02      4.30 o
  -1 -13   6        6.22        6.82      2.08 o
   0 -13   6        0.26        4.03      1.93 o
   1 -13   6       49.11       50.26      3.24 o
   2 -13   6       12.20       10.64      2.23 o
   3 -13   6        0.01       -1.61      1.61 o
   4 -13   6       12.26       13.53      2.19 o
   5 -13   6        0.40       -0.66      1.93 o
  -3 -12   6       41.80       39.32      3.93 o
  -2 -12   6        0.64        0.12      2.36 o
  -1 -12   6       34.99       34.20      2.73 o
   0 -12   6       73.79       73.37      4.84 o
   1 -12   6        3.40       -0.17      1.62 o
   2 -12   6       11.60       12.07      2.44 o
   3 -12   6        1.16        0.96      1.33 o
   4 -12   6        0.93        0.89      1.42 o
   5 -12   6       18.02       20.64      2.16 o
   6 -12   6        0.56        2.39      1.79 o
  -4 -11   6        6.29        5.80      2.63 o
  -3 -11   6        0.04        2.81      2.36 o
  -2 -11   6       59.29       60.59      6.87 o
  -1 -11   6        6.88        5.84      1.76 o
   0 -11   6       12.19       14.00      2.57 o
   1 -11   6        0.61        1.84      2.46 o
   2 -11   6       17.66       15.03      2.02 o
   3 -11   6        6.34        5.51      1.26 o
   4 -11   6        0.41       -0.36      1.10 o
   5 -11   6        0.11        2.85      1.45 o
   6 -11   6        0.41        1.87      1.91 o
   7 -11   6        2.57       -0.90      1.90 o
  -5 -10   6        8.19       11.40      2.92 o
  -4 -10   6        7.26        7.07      2.52 o
  -3 -10   6        0.88       -1.47      1.97 o
  -2 -10   6        0.31       -0.72      1.80 o
  -1 -10   6        1.72        3.01      1.50 o
   0 -10   6       26.00       26.37      1.94 o
   1 -10   6        6.84        4.59      1.01 o
   2 -10   6       11.26       10.10      1.49 o
   3 -10   6        1.03       -0.39      0.99 o
   4 -10   6        0.64       -0.13      1.03 o
   5 -10   6       19.32       18.38      1.77 o
   6 -10   6       36.18       33.51      2.57 o
   7 -10   6        0.00        1.12      2.87 o
   8 -10   6        0.01       -1.23      2.89 o
  -6  -9   6        1.03       -0.78      2.91 o
  -5  -9   6        4.58        7.38      3.97 o
  -4  -9   6        2.91       -0.88      1.91 o
  -3  -9   6       79.66       73.78      3.61 o
  -2  -9   6       45.08       43.48      2.74 o
  -1  -9   6       28.58       30.29      1.74 o
   0  -9   6       81.70       76.84      1.80 o
   1  -9   6        6.07        4.50      0.84 o
   2  -9   6       23.73       27.22      1.41 o
   3  -9   6        1.42        0.98      0.90 o
   4  -9   6      260.39      265.42      4.58 o
   5  -9   6      120.33      132.92      5.61 o
   6  -9   6       35.42       41.29      2.77 o
   7  -9   6       29.35       31.02      3.06 o
   8  -9   6        0.00        1.10      2.84 o
  -7  -8   6        0.07        0.03      3.48 o
  -6  -8   6        3.11        4.27      3.21 o
  -5  -8   6        3.73        5.26      2.66 o
  -4  -8   6        0.01       -0.64      1.45 o
  -3  -8   6       18.81       21.32      3.43 o
  -2  -8   6        1.24        2.89      1.16 o
  -1  -8   6       11.36       10.39      1.09 o
   0  -8   6       29.22       27.91      1.20 o
   1  -8   6        2.27        2.08      0.65 o
   2  -8   6       52.73       48.90      1.41 o
   3  -8   6        6.36        4.61      0.81 o
   4  -8   6        5.04        3.90      0.79 o
   5  -8   6       48.56       46.67      2.72 o
   6  -8   6       13.13        6.84      1.84 o
   7  -8   6       39.79       42.43      3.27 o
   8  -8   6        1.01       -1.56      2.31 o
   9  -8   6        0.00       -2.36      4.08 o
  -7  -7   6        0.23       -2.55      3.00 o
  -6  -7   6        7.45        7.47      2.51 o
  -5  -7   6        1.69        0.12      1.60 o
  -4  -7   6       35.03       33.65      2.11 o
  -3  -7   6       27.76       33.08      2.08 o
  -2  -7   6        9.41       12.65      1.52 o
  -1  -7   6        0.37        0.53      0.56 o
   0  -7   6       25.70       27.76      1.20 o
   1  -7   6       25.03       27.12      1.24 o
   2  -7   6       38.87       35.41      1.13 o
   3  -7   6        0.40        0.95      0.69 o
   4  -7   6       30.88       28.79      1.37 o
   5  -7   6       19.54       14.13      1.36 o
   6  -7   6        2.88        1.74      1.52 o
   7  -7   6       38.59       34.18      3.00 o
   8  -7   6        0.71       -1.86      1.89 o
   9  -7   6        2.72        3.64      2.42 o
  -8  -6   6       40.11       32.18      3.84 o
  -7  -6   6       71.60       60.03      4.51 o
  -6  -6   6       22.77       21.18      2.50 o
  -5  -6   6        4.83        0.01      1.55 o
  -4  -6   6      123.94      118.80      2.93 o
  -3  -6   6        0.23        0.06      0.87 o
  -2  -6   6      216.87      213.78      3.46 o
  -1  -6   6       82.60       83.18      2.04 o
   0  -6   6      249.28      260.15      3.15 o
   1  -6   6      183.24      202.44      2.58 o
   2  -6   6        4.97        2.20      0.66 o
   3  -6   6       64.26       56.19      1.63 o
   4  -6   6        0.22        1.76      0.66 o
   5  -6   6        2.65        2.83      0.99 o
   6  -6   6       22.41       23.83      1.86 o
   7  -6   6        1.71       -1.63      1.63 o
   8  -6   6        0.03       -1.28      1.78 o
   9  -6   6        6.32        7.76      2.41 o
  -8  -5   6       99.01       99.06      5.70 o
  -7  -5   6       70.72       77.37      4.81 o
  -6  -5   6        0.28        1.25      1.70 o
  -5  -5   6      217.66      197.68      4.49 o
  -4  -5   6      237.43      222.83      3.71 o
  -3  -5   6       40.11       38.47      1.65 o
  -2  -5   6        0.00       -0.56      0.56 o
  -1  -5   6       12.71       10.69      0.82 o
   0  -5   6      391.54      402.46      4.77 o
   1  -5   6      197.25      215.07      2.90 o
   2  -5   6       62.84       58.60      1.46 o
   3  -5   6       37.46       44.46      1.34 o
   4  -5   6        2.60        1.87      0.71 o
   5  -5   6       26.10       24.82      1.33 o
   6  -5   6       36.12       41.01      1.97 o
   7  -5   6        9.68       11.22      2.23 o
   8  -5   6        2.53        0.92      1.88 o
   9  -5   6        2.36        1.05      2.10 o
  -9  -4   6       14.74       18.04      8.22 o
  -8  -4   6       27.12       20.59      3.13 o
  -7  -4   6       11.57       11.31      2.75 o
  -6  -4   6        7.45       10.07      1.67 o
  -5  -4   6      310.24      299.66      6.70 o
  -4  -4   6      357.99      344.36      4.49 o
  -3  -4   6       25.14       21.58      1.15 o
  -2  -4   6       13.91       11.39      0.89 o
  -1  -4   6       38.40       41.61      1.26 o
   0  -4   6       75.77       94.98      1.83 o
   1  -4   6       15.02       12.49      0.83 o
   2  -4   6       82.08       80.89      2.00 o
   3  -4   6      171.30      176.52      2.61 o
   4  -4   6        0.13       -0.40      0.66 o
   5  -4   6        3.35        0.91      0.81 o
   6  -4   6       17.22       23.15      1.62 o
   7  -4   6       16.17       13.30      1.89 o
   8  -4   6       23.23       21.80      2.69 o
   9  -4   6        0.01       -1.81      1.81 o
  -9  -3   6        5.97        9.79      2.72 o
  -8  -3   6        2.23        0.89      1.96 o
  -7  -3   6        1.77        3.44      2.82 o
  -6  -3   6        6.08        7.96      1.42 o
  -5  -3   6      134.81      124.36      2.92 o
  -4  -3   6       23.49       24.95      1.00 o
  -3  -3   6      194.71      201.03      2.51 o
  -2  -3   6      282.12      275.51      3.51 o
  -1  -3   6      300.15      296.41      3.44 o
   0  -3   6       74.00       80.05      1.50 o
   1  -3   6       39.60       39.78      1.18 o
   2  -3   6      113.87      106.85      1.94 o
   3  -3   6       13.19       19.73      0.98 o
   4  -3   6      183.19      205.85      3.12 o
   5  -3   6       25.97       21.92      1.21 o
   6  -3   6        0.87        1.05      1.00 o
   7  -3   6        0.02       -0.26      1.34 o
   8  -3   6        3.05        2.60      1.94 o
   9  -3   6        9.71       11.29      2.31 o
  -9  -2   6        2.73        3.47      2.34 o
  -8  -2   6        2.03        1.84      1.97 o
  -7  -2   6        9.22        9.51      1.92 o
  -6  -2   6       47.64       43.09      2.00 o
  -5  -2   6       64.82       64.79      1.68 o
  -4  -2   6        1.28        1.98      0.55 o
  -3  -2   6       45.07       49.58      1.29 o
  -2  -2   6      543.72      524.53      5.27 o
  -1  -2   6      223.91      216.99      2.45 o
   0  -2   6      102.33      112.87      1.68 o
   1  -2   6       39.69       35.38      0.97 o
   2  -2   6        3.65        4.89      0.56 o
   3  -2   6       48.92       43.04      1.17 o
   4  -2   6       12.81       11.30      0.90 o
   5  -2   6      222.76      207.47      3.29 o
   6  -2   6        7.77        8.06      1.31 o
   7  -2   6       27.16       25.89      2.18 o
   8  -2   6        5.54        4.56      1.68 o
   9  -2   6        9.09        7.54      2.88 o
  -9  -1   6        0.16        0.77      1.98 o
  -8  -1   6        1.28       -0.36      1.80 o
  -7  -1   6       42.67       47.29      4.33 o
  -6  -1   6       77.28       69.68      2.10 o
  -5  -1   6        0.03        0.57      0.64 o
  -4  -1   6       16.24       13.13      0.82 o
  -3  -1   6      570.08      577.78      5.49 o
  -2  -1   6     3322.36     3450.51     28.12 o
  -1  -1   6       62.78       69.85      1.17 o
   0  -1   6       42.73       65.53      1.23 o
   1  -1   6      866.17      822.50      7.39 o
   2  -1   6        0.51        0.84      0.44 o
   3  -1   6      103.72      105.65      1.83 o
   4  -1   6       43.98       41.54      1.29 o
   5  -1   6      320.55      315.28      4.28 o
   6  -1   6      396.70      390.92      6.67 o
   7  -1   6      136.45      144.52      3.88 o
   8  -1   6        0.00        2.50      1.84 o
   9  -1   6       37.95       38.74      4.20 o
  -9   0   6       15.18       13.73      4.07 o
  -8   0   6       71.60       70.58      3.12 o
  -7   0   6       27.77       26.66      2.64 o
  -6   0   6       93.30       90.52      2.16 o
  -5   0   6       19.63       22.55      1.35 o
  -4   0   6       49.84       49.34      1.32 o
  -3   0   6        1.62        5.47      0.56 o
  -2   0   6      321.34      313.76      3.22 o
  -1   0   6        2.18        1.56      0.39 o
   0   0   6       36.40       71.24      1.30 o
   1   0   6      181.79      167.92      2.17 o
   2   0   6      382.72      406.35      4.31 o
   3   0   6        0.29        0.33      0.47 o
   4   0   6       82.32       84.59      1.72 o
   5   0   6      104.65       95.92      2.13 o
   6   0   6        1.52        0.62      1.16 o
   7   0   6        1.23        0.35      1.34 o
   8   0   6       32.13       33.46      3.07 o
   9   0   6        0.18       -1.38      2.34 o
  -9   1   6        0.30       -1.03      1.80 o
  -8   1   6       22.30       17.94      2.20 o
  -7   1   6       26.12       22.82      1.61 o
  -6   1   6        1.83        1.35      0.70 o
  -5   1   6       38.26       35.09      1.12 o
  -4   1   6       12.21       15.40      0.80 o
  -3   1   6      443.26      445.35      5.18 o
  -2   1   6       38.12       27.17      0.86 o
  -1   1   6      219.23      232.42      2.50 o
   0   1   6        4.67        5.14      0.45 o
   1   1   6      192.97      212.25      2.35 o
   2   1   6        5.53        5.74      0.54 o
   3   1   6      150.74      148.91      2.29 o
   4   1   6        1.21        0.51      0.54 o
   5   1   6        3.00        3.95      0.79 o
   6   1   6       62.34       56.14      2.56 o
   7   1   6       10.27        9.17      1.68 o
   8   1   6       13.09       11.07      2.20 o
  -9   2   6        0.44       -1.15      1.61 o
  -8   2   6        1.91        2.55      1.35 o
  -7   2   6       49.26       50.60      2.39 o
  -6   2   6        9.32        7.27      0.83 o
  -5   2   6        1.55        1.93      0.56 o
  -4   2   6      101.38      107.48      1.84 o
  -3   2   6       81.75       92.24      1.55 o
  -2   2   6       30.25       26.46      0.76 o
  -1   2   6       17.12       16.93      0.89 o
   0   2   6        6.69        8.15      0.49 o
   1   2   6       39.50       35.52      0.93 o
   2   2   6        5.88        3.14      0.48 o
   3   2   6      131.76      126.51      1.94 o
   4   2   6       35.73       29.81      1.07 o
   5   2   6       34.84       40.49      1.62 o
   6   2   6        0.42        1.49      1.22 o
   7   2   6       24.41       23.79      2.39 o
   8   2   6        0.80        1.78      1.82 o
  -9   3   6        1.10        0.33      2.26 o
  -8   3   6       33.86       38.12      2.53 o
  -7   3   6        9.13       12.18      1.49 o
  -6   3   6       38.19       37.97      1.43 o
  -5   3   6        3.86        2.62      0.60 o
  -4   3   6        7.82        6.36      0.59 o
  -3   3   6      164.88      160.04      2.24 o
  -2   3   6       15.91       14.05      0.63 o
  -1   3   6      133.73      118.57      1.72 o
   0   3   6       15.26       15.29      0.71 o
   1   3   6        4.92        6.37      0.46 o
   2   3   6       22.15       23.25      0.81 o
   3   3   6        6.24        5.14      0.62 o
   4   3   6       52.72       51.20      1.51 o
   5   3   6       14.33       13.58      1.23 o
   6   3   6        0.00       -1.08      1.08 o
   7   3   6        0.23        1.25      1.34 o
   8   3   6        0.13        0.53      1.81 o
  -9   4   6        0.00       -1.43      1.43 o
  -8   4   6       47.26       45.52      2.40 o
  -7   4   6       58.11       55.14      2.45 o
  -6   4   6       34.57       32.79      1.49 o
  -5   4   6       20.47       17.01      0.97 o
  -4   4   6       39.85       41.29      1.15 o
  -3   4   6       13.97       17.15      0.71 o
  -2   4   6      399.13      371.78      5.73 o
  -1   4   6       39.46       37.20      1.10 o
   0   4   6        0.01       -0.42      0.42 o
   1   4   6        1.91        1.35      0.60 o
   2   4   6       10.51       11.38      0.70 o
   3   4   6       49.54       45.45      1.29 o
   4   4   6       15.57       11.55      0.99 o
   5   4   6        1.64       -0.70      1.02 o
   6   4   6       11.39       11.76      2.08 o
   7   4   6        0.11        1.63      1.83 o
  -9   5   6       26.01       25.01      2.22 o
  -8   5   6        7.30        7.61      1.48 o
  -7   5   6        0.28       -0.91      0.91 o
  -6   5   6        3.22        1.27      0.81 o
  -5   5   6       81.99       80.85      1.76 o
  -4   5   6       47.44       48.35      1.26 o
  -3   5   6        2.14        1.68      0.67 o
  -2   5   6      749.55      718.17      8.90 o
  -1   5   6      441.29      442.03     15.58 o
   0   5   6      149.28      142.61      8.05 o
   1   5   6       36.25       38.87      1.22 o
   2   5   6        0.37        0.38      0.64 o
   3   5   6       80.83       73.05      2.02 o
   4   5   6       22.46       20.52      1.16 o
   5   5   6        5.77        7.96      1.13 o
   6   5   6       18.46       14.61      2.85 o
  -9   6   6       28.18       29.76      3.17 o
  -8   6   6       41.90       51.84      3.19 o
  -7   6   6       11.41       11.25      1.72 o
  -6   6   6        0.06        0.00      0.78 o
  -5   6   6       24.75       24.88      1.03 o
  -4   6   6      208.67      212.48      3.59 o
  -3   6   6       49.10       50.64      1.46 o
  -2   6   6       90.93       98.85      6.62 o
  -1   6   6      169.73      170.09      8.90 o
   0   6   6       88.89      107.58      7.47 o
   1   6   6      311.90      288.45      4.79 o
   2   6   6        8.41       11.33      0.87 o
   3   6   6       27.23       25.69      1.29 o
   4   6   6       12.62       14.00      1.01 o
   5   6   6        4.44        6.96      1.18 o
   6   6   6        3.03        3.96      1.71 o
  -8   7   6        7.79        7.42      1.49 o
  -7   7   6        5.42        3.92      1.14 o
  -6   7   6        6.51        7.83      1.46 o
  -5   7   6       17.29       20.42      1.30 o
  -4   7   6       25.74       29.33      1.26 o
  -3   7   6       18.56       15.03      0.86 o
  -2   7   6       33.05       33.06      4.39 o
  -1   7   6       97.74       80.81      6.45 o
   0   7   6        0.05       -1.13      3.09 o
   1   7   6       30.83       27.08      1.51 o
   2   7   6        1.11       -0.45      0.63 o
   3   7   6        1.64        0.66      0.89 o
   4   7   6        0.68        2.47      0.99 o
   5   7   6        0.55        0.09      1.24 o
  -7   8   6        0.78       -0.14      0.94 o
  -6   8   6        0.00       -0.38      0.99 o
  -5   8   6       25.37       26.57      1.36 o
  -4   8   6        0.25       -0.32      0.74 o
  -3   8   6        1.48       -0.55      1.36 o
  -2   8   6       11.59       11.27      3.58 o
  -1   8   6       13.99       12.89      3.99 o
   0   8   6        3.16       -1.13      3.35 o
   2   8   6        0.81        0.07      0.68 o
   3   8   6        0.56       -0.51      1.05 o
   4   8   6        1.88        2.96      1.20 o
  -7   9   6        4.24        5.39      1.35 o
  -6   9   6        3.36        1.19      1.07 o
  -5   9   6        4.01        1.89      0.86 o
  -4   9   6       13.03       17.18      1.23 o
  -3   9   6        0.00       -0.12      2.68 o
  -2   9   6        0.41        1.62      3.14 o
  -1   9   6        1.42       -1.64      3.11 o
   0   9   6       10.55        8.48      4.38 o
   2   9   6        1.44        2.17      1.16 o
   3   9   6        0.48        0.36      0.92 o
  -5  10   6        0.69        2.37      0.97 o
  -4  10   6        8.40        8.07      1.15 o
  -3  10   6        0.11        0.30      3.04 o
  -2  10   6        0.68       -0.38      3.28 o
  -1  10   6        0.05        1.25      3.78 o
   0  10   6        0.09        2.64      4.30 o
  -1 -13   7       12.69       13.68      3.19 o
   0 -13   7       20.13       16.22      3.23 o
   1 -13   7        2.28        5.35      3.06 o
   2 -13   7        0.02       -2.04      2.46 o
   3 -13   7        0.03        0.15      2.58 o
   4 -13   7        6.26        5.73      2.93 o
  -3 -12   7        2.33        7.57      2.86 o
  -2 -12   7       11.39        9.56      7.89 o
  -1 -12   7        5.04        2.28      2.38 o
   0 -12   7        0.67        2.25      2.24 o
   1 -12   7        0.39        1.01      1.60 o
   2 -12   7       46.56       55.29      4.40 o
   3 -12   7        3.40        2.14      2.50 o
   4 -12   7       12.59       12.17      3.57 o
   5 -12   7        0.02        1.45      1.65 o
   6 -12   7        6.92        4.74      3.06 o
  -4 -11   7        1.88       -0.60      3.02 o
  -3 -11   7        2.99        0.73      2.35 o
  -2 -11   7        9.51       10.00      2.74 o
  -1 -11   7       19.62       18.16      2.98 o
   0 -11   7        3.50        5.71      1.80 o
   1 -11   7        3.75        3.19      2.10 o
   2 -11   7       50.39       50.66      3.50 o
   3 -11   7        1.67        2.44      1.86 o
   4 -11   7        2.94        5.95      1.55 o
   5 -11   7        4.18        3.65      1.61 o
   6 -11   7        5.73        3.64      1.98 o
   7 -11   7        1.03        0.58      2.01 o
  -5 -10   7        3.44        4.53      3.40 o
  -4 -10   7       22.90       18.26      3.07 o
  -3 -10   7       35.33       39.55      3.74 o
  -2 -10   7        2.09        0.90      3.21 o
  -1 -10   7        2.52        1.24      1.15 o
   0 -10   7        3.06        2.08      1.30 o
   1 -10   7        7.01        9.04      1.31 o
   2 -10   7       41.53       37.20      2.02 o
   3 -10   7       73.14       74.62      2.37 o
   4 -10   7       33.54       33.70      2.04 o
   5 -10   7        9.52       14.16      1.68 o
   6 -10   7        2.03       -0.69      1.79 o
   7 -10   7       13.92        6.63      3.20 o
  -6  -9   7        4.77        4.89      3.73 o
  -5  -9   7        0.00        0.86      2.92 o
  -4  -9   7        4.06        1.77      1.74 o
  -3  -9   7        2.34        2.24      1.68 o
  -2  -9   7        2.48        2.24      1.62 o
  -1  -9   7        7.29        3.67      1.18 o
   0  -9   7        0.90        1.13      0.98 o
   1  -9   7       33.83       26.89      1.69 o
   2  -9   7       16.97       15.31      1.23 o
   3  -9   7        1.14        1.43      0.94 o
   4  -9   7      170.41      157.23      3.86 o
   5  -9   7       48.44       44.79      2.77 o
   6  -9   7       15.92       14.92      2.53 o
   7  -9   7        3.56        6.40      2.31 o
   8  -9   7        5.05        4.33      2.86 o
  -6  -8   7        2.21       -3.00      3.00 o
  -5  -8   7        8.77       12.41      2.72 o
  -4  -8   7        0.00       -0.29      1.51 o
  -3  -8   7       50.48       54.67      3.14 o
  -2  -8   7        1.15       -0.07      1.42 o
  -1  -8   7       52.95       48.94      1.95 o
   0  -8   7       18.37       11.91      1.18 o
   1  -8   7       28.22       28.45      1.89 o
   2  -8   7        0.04       -0.49      0.67 o
   3  -8   7        2.67        1.02      0.93 o
   4  -8   7       48.99       45.25      2.62 o
   5  -8   7      149.00      120.87      4.08 o
   6  -8   7        0.40       -1.47      1.77 o
   7  -8   7       42.78       49.55      3.57 o
   8  -8   7       41.79       39.48      3.59 o
  -7  -7   7       10.67        8.91      2.95 o
  -6  -7   7        9.65        8.83      2.92 o
  -5  -7   7        0.71        0.91      2.83 o
  -4  -7   7       31.99       30.26      2.54 o
  -3  -7   7       11.40       11.93      1.70 o
  -2  -7   7       75.38       75.75      2.64 o
  -1  -7   7       84.54       77.20      1.97 o
   0  -7   7       29.23       32.70      1.33 o
   1  -7   7        1.20        2.08      0.77 o
   2  -7   7        3.18        4.56      0.83 o
   3  -7   7       42.52       43.33      1.75 o
   4  -7   7       25.94       26.79      1.57 o
   5  -7   7        7.80        7.86      1.48 o
   6  -7   7        0.18       -0.57      2.74 o
   7  -7   7       12.29        9.98      2.22 o
   8  -7   7        0.03       -0.90      2.76 o
  -8  -6   7        2.22        5.09      2.82 o
  -7  -6   7       32.98       42.28      4.98 o
  -6  -6   7       49.56       47.90      7.47 o
  -5  -6   7       12.68       13.68      3.06 o
  -4  -6   7       17.78       14.62      3.49 o
  -3  -6   7      134.52      133.15      3.12 o
  -2  -6   7       53.42       55.22      2.00 o
  -1  -6   7       16.71       17.21      0.99 o
   0  -6   7       26.40       26.79      1.19 o
   1  -6   7       69.91       92.30      2.03 o
   2  -6   7        1.86        1.56      0.65 o
   3  -6   7       33.77       31.39      1.26 o
   4  -6   7       14.40       14.62      1.25 o
   5  -6   7       17.25       16.75      1.37 o
   6  -6   7        2.01        3.24      1.55 o
   7  -6   7       11.73       11.90      2.33 o
   8  -6   7        0.18       -0.48      1.91 o
   9  -6   7        0.00       -1.33      2.14 o
  -8  -5   7        7.86        8.95      2.63 o
  -7  -5   7        0.14        1.85      2.05 o
  -6  -5   7        0.74        4.22      2.12 o
  -5  -5   7       38.06       39.29      3.21 o
  -4  -5   7        1.41        2.87      1.20 o
  -3  -5   7       13.83       12.03      1.15 o
  -2  -5   7      113.50      111.67      2.51 o
  -1  -5   7       11.83       10.32      0.74 o
   0  -5   7        2.03        1.71      0.55 o
   1  -5   7      107.21      111.10      2.20 o
   2  -5   7       20.41       26.44      1.22 o
   3  -5   7       61.80       56.86      1.74 o
   4  -5   7       18.34       20.14      1.24 o
   5  -5   7       18.19       15.40      1.31 o
   6  -5   7       15.14       13.38      1.82 o
   7  -5   7        8.60        7.11      2.47 o
   8  -5   7        4.39        2.34      1.97 o
   9  -5   7        0.05        3.06      2.62 o
  -8  -4   7        5.31        7.67      2.54 o
  -7  -4   7        3.86        2.61      2.06 o
  -6  -4   7        6.87        5.65      1.83 o
  -5  -4   7       14.54       13.22      1.35 o
  -4  -4   7      823.29      811.67     10.04 o
  -3  -4   7       13.18       15.74      1.25 o
  -2  -4   7       35.22       37.89      1.43 o
  -1  -4   7       34.15       36.16      1.04 o
   0  -4   7       47.47       52.10      1.36 o
   1  -4   7        1.48        3.17      0.61 o
   2  -4   7      139.25      141.08      2.29 o
   3  -4   7      518.69      527.25      5.78 o
   4  -4   7      216.46      230.61      3.58 o
   5  -4   7       23.32       19.96      1.38 o
   6  -4   7       28.41       22.67      2.06 o
   7  -4   7        5.96        6.61      1.73 o
   8  -4   7        0.18        1.63      1.93 o
   9  -4   7        0.94       -2.09      2.43 o
  -9  -3   7        0.91        1.94      2.39 o
  -8  -3   7        6.55        5.68      2.34 o
  -7  -3   7        4.15        4.02      2.01 o
  -6  -3   7      126.06      132.75      3.66 o
  -5  -3   7        3.29        5.73      0.91 o
  -4  -3   7       99.31       96.38      2.00 o
  -3  -3   7      222.29      219.45      2.88 o
  -2  -3   7       62.26       58.80      1.73 o
  -1  -3   7       53.30       47.97      1.30 o
   0  -3   7       55.80       54.86      1.44 o
   1  -3   7        0.81        2.18      0.54 o
   2  -3   7      112.02      117.37      2.15 o
   3  -3   7      284.78      282.98      4.11 o
   4  -3   7        1.59        0.35      0.80 o
   5  -3   7      293.46      255.44      6.16 o
   6  -3   7        1.42        1.89      1.26 o
   7  -3   7        0.75       -0.68      2.03 o
   8  -3   7        0.17        3.34      1.99 o
   9  -3   7        0.39       -0.32      2.50 o
  -9  -2   7        3.15        3.84      2.43 o
  -8  -2   7        2.84        1.92      1.58 o
  -7  -2   7        9.34        9.87      1.56 o
  -6  -2   7      211.94      223.96      5.44 o
  -5  -2   7       55.69       57.08      1.90 o
  -4  -2   7      113.70      126.31      2.38 o
  -3  -2   7       58.65       60.10      1.60 o
  -2  -2   7      146.15      155.94      2.76 o
  -1  -2   7        0.85        0.38      0.63 o
   0  -2   7        2.51        3.26      0.55 o
   1  -2   7       36.26       33.66      1.01 o
   2  -2   7       53.35       50.19      1.32 o
   3  -2   7      123.62      134.90      2.25 o
   4  -2   7      290.34      291.15      4.03 o
   5  -2   7      161.89      155.50      3.23 o
   6  -2   7      313.36      329.27      6.10 o
   7  -2   7       23.78       25.02      2.25 o
   8  -2   7       11.70       14.02      2.96 o
   9  -2   7        0.82        0.21      7.50 o
  -9  -1   7       13.35       11.86      2.43 o
  -8  -1   7        4.61        2.91      1.55 o
  -7  -1   7       27.76       27.45      2.13 o
  -6  -1   7        0.11        0.03      0.92 o
  -5  -1   7      111.66      115.52      2.40 o
  -4  -1   7       61.82       52.72      1.44 o
  -3  -1   7      121.82      132.97      2.05 o
  -2  -1   7       46.75       51.79      1.25 o
  -1  -1   7      124.29      141.06      1.95 o
   0  -1   7      327.52      341.44      3.80 o
   1  -1   7        1.37        1.74      0.52 o
   2  -1   7      142.44      143.75      2.18 o
   3  -1   7        8.64        8.08      0.73 o
   4  -1   7        8.27        6.40      0.81 o
   5  -1   7       31.99       34.17      1.59 o
   6  -1   7      110.12      117.49      3.45 o
   7  -1   7        5.79        1.98      1.44 o
   8  -1   7       20.62       18.71      2.56 o
  -9   0   7       25.95       27.78      6.05 o
  -8   0   7       46.76       48.19      3.40 o
  -7   0   7        1.79        2.98      1.22 o
  -6   0   7       70.77       68.00      2.32 o
  -5   0   7       37.84       38.07      1.42 o
  -4   0   7        3.28        3.53      0.63 o
  -3   0   7       26.92       31.86      0.99 o
  -2   0   7        4.12        2.83      0.50 o
  -1   0   7      284.24      320.37      3.57 o
   0   0   7       39.48       50.23      1.24 o
   1   0   7       12.67       17.92      1.06 o
   2   0   7       10.23        5.81      0.57 o
   3   0   7        6.99        7.99      0.69 o
   4   0   7        0.46        2.18      0.68 o
   5   0   7        5.82        5.86      0.96 o
   6   0   7        5.92        3.85      1.40 o
   7   0   7       18.19       15.34      1.87 o
   8   0   7       11.10       10.32      3.27 o
  -9   1   7        2.06        2.67      1.96 o
  -8   1   7        5.04        5.50      1.71 o
  -7   1   7        0.12       -1.02      1.02 o
  -6   1   7      125.90      129.12      3.11 o
  -5   1   7        2.09        1.94      0.70 o
  -4   1   7        1.72        1.28      0.55 o
  -3   1   7        2.97        0.81      0.39 o
  -2   1   7        1.78        2.94      0.45 o
  -1   1   7      121.57      121.65      1.68 o
   0   1   7      316.67      293.07      3.48 o
   1   1   7       64.19       59.42      1.34 o
   2   1   7        3.96        4.55      0.56 o
   3   1   7        0.01        0.45      0.53 o
   4   1   7        9.80       10.95      0.92 o
   5   1   7       13.76       12.69      1.19 o
   6   1   7       10.80        9.46      1.51 o
   7   1   7       15.25        7.99      2.23 o
   8   1   7        4.31        7.25      2.07 o
  -9   2   7        1.33        0.36      1.60 o
  -8   2   7        0.07       -0.76      1.18 o
  -7   2   7        0.01       -0.98      1.56 o
  -6   2   7        0.68        1.06      0.97 o
  -5   2   7       27.05       23.56      1.15 o
  -4   2   7       22.39       20.16      0.92 o
  -3   2   7        9.37        9.94      0.68 o
  -2   2   7        8.62        8.16      0.60 o
  -1   2   7       37.12       32.88      1.09 o
   0   2   7       78.81       75.20      1.39 o
   1   2   7       42.72       45.80      1.14 o
   2   2   7        6.78        5.56      0.63 o
   3   2   7        3.71        3.06      0.66 o
   4   2   7       23.14       21.76      1.24 o
   5   2   7        5.33        3.05      1.02 o
   6   2   7        1.49        0.27      1.51 o
   7   2   7        0.17       -0.21      1.29 o
  -9   3   7        2.80        2.23      1.73 o
  -8   3   7        0.62       -0.36      1.16 o
  -7   3   7        2.97        2.43      1.21 o
  -6   3   7        0.00       -0.34      0.85 o
  -5   3   7       11.93       11.67      1.03 o
  -4   3   7      145.12      134.03      2.48 o
  -3   3   7       48.75       48.11      1.29 o
  -2   3   7       63.59       60.99      1.32 o
  -1   3   7       64.00       67.07      1.35 o
   0   3   7       54.36       51.30      1.33 o
   1   3   7       53.41       52.32      1.49 o
   2   3   7        0.00        0.67      0.52 o
   3   3   7       13.78       13.90      1.00 o
   4   3   7      139.14      132.65      2.73 o
   5   3   7        2.93        4.68      1.03 o
   6   3   7        6.82        5.31      1.40 o
   7   3   7        2.83        6.35      1.62 o
  -9   4   7        4.30        3.74      2.70 o
  -8   4   7       17.74       21.15      1.93 o
  -7   4   7        0.46        0.87      1.10 o
  -6   4   7       12.16       11.41      1.21 o
  -5   4   7        1.36        1.41      0.77 o
  -4   4   7      136.69      135.38      2.27 o
  -3   4   7     1114.33     1110.04     12.32 o
  -2   4   7       12.02       14.39      1.79 o
  -1   4   7      191.65      178.10      3.19 o
   0   4   7      105.02       98.38      1.96 o
   1   4   7       27.77       24.35      1.13 o
   2   4   7        0.75        0.87      0.73 o
   3   4   7       30.63       31.79      1.40 o
   4   4   7       37.25       38.55      1.50 o
   5   4   7       41.02       38.82      2.66 o
   6   4   7        5.00        6.68      1.47 o
  -8   5   7        0.69        2.72      1.41 o
  -7   5   7        0.26       -0.41      1.12 o
  -6   5   7        4.47        4.33      1.00 o
  -5   5   7        0.63        0.77      0.74 o
  -4   5   7      220.80      219.27      3.02 o
  -3   5   7       71.46       75.75      3.51 o
  -2   5   7      218.06      215.03      3.96 o
  -1   5   7      142.75      135.26      2.66 o
   0   5   7        6.94        6.06      0.75 o
   1   5   7        1.40        1.20      0.66 o
   2   5   7        7.35        6.61      1.01 o
   3   5   7       17.53       14.71      1.15 o
   4   5   7       20.06       18.12      1.82 o
   5   5   7        1.06        1.03      0.93 o
   6   5   7        0.01       -0.01      1.20 o
  -8   6   7       19.91       17.19      1.84 o
  -7   6   7        3.95        3.26      1.14 o
  -6   6   7       13.48       15.47      1.29 o
  -5   6   7        9.18        8.87      0.76 o
  -4   6   7       33.31       31.04      1.38 o
  -3   6   7        5.88        6.34      0.79 o
  -2   6   7      145.33      152.11      3.83 o
  -1   6   7       30.05       39.09      4.98 o
   0   6   7      186.69      197.21      6.47 o
   1   6   7       77.13       76.58      1.79 o
   2   6   7       13.97       13.05      1.00 o
   3   6   7        4.81        5.03      1.24 o
   4   6   7        0.52        2.42      1.01 o
   5   6   7        0.97        1.38      1.13 o
  -7   7   7        0.24       -0.90      0.92 o
  -6   7   7        5.05        4.21      0.97 o
  -5   7   7        0.09        0.22      0.81 o
  -4   7   7        2.44        2.24      0.77 o
  -3   7   7        0.24        0.25      0.60 o
  -2   7   7        0.52       -0.82      2.71 o
  -1   7   7        0.27        3.86      3.15 o
   0   7   7       79.29       74.11      7.00 o
   1   7   7        5.47        3.11      0.92 o
   2   7   7        2.00        0.80      0.72 o
   3   7   7        7.92        7.97      1.03 o
   4   7   7        0.05        0.99      0.98 o
  -7   8   7        4.60        3.81      1.08 o
  -6   8   7        4.93        4.82      1.50 o
  -5   8   7        1.60        1.74      0.89 o
  -4   8   7        0.37       -0.58      0.69 o
  -3   8   7       28.56       30.25      1.53 o
  -2   8   7       10.10        9.33      3.78 o
  -1   8   7        4.86        9.98      3.83 o
   0   8   7       29.69       26.63      5.28 o
   2   8   7        4.04        1.84      1.41 o
   3   8   7        2.62        1.97      1.23 o
  -6   9   7        0.57        0.74      1.54 o
  -5   9   7        2.67        3.04      0.92 o
  -4   9   7       11.63       15.90      1.27 o
  -3   9   7       35.35       43.97      5.64 o
  -2   9   7        1.56       -2.75      2.97 o
  -1   9   7        3.13        1.80      3.54 o
   0   9   7        2.03       -0.78      4.16 o
   2   9   7        0.00        1.26      1.13 o
  -4  10   7        2.51        3.44      1.00 o
  -3  10   7        6.84       11.05      4.29 o
  -2  10   7       16.13       33.47      5.60 o
  -1  10   7        1.91       -0.14      4.21 o
   0 -13   8       15.42       12.65      4.16 o
   1 -13   8       19.11       19.52      3.64 o
   2 -13   8       20.25       20.59      3.67 o
   3 -13   8        1.85        0.08      3.66 o
  -2 -12   8        0.06       -0.17      2.98 o
  -1 -12   8        0.07       -0.92      2.44 o
   0 -12   8       11.53       14.63      3.00 o
   1 -12   8       15.02       18.60      4.17 o
   2 -12   8        2.64        6.01      2.81 o
   3 -12   8        3.29        1.70      2.66 o
   4 -12   8        0.57        2.28      3.69 o
   5 -12   8        0.02        1.57      2.67 o
  -3 -11   8        0.01       -0.91      3.01 o
  -2 -11   8        2.15       -0.31      2.31 o
  -1 -11   8        1.03        0.72      2.42 o
   0 -11   8       18.53       17.24      3.03 o
   1 -11   8       31.78       35.09      3.68 o
   2 -11   8        4.26        3.50      2.48 o
   3 -11   8        0.19        0.77      1.99 o
   4 -11   8        1.34       -0.16      2.36 o
   5 -11   8        0.08       -1.13      1.56 o
   6 -11   8        1.55       -0.02      2.29 o
  -4 -10   8        0.04       -2.74      2.74 o
  -3 -10   8        0.48        7.56      3.61 o
  -2 -10   8        3.36        1.82      1.57 o
  -1 -10   8       45.94       41.45      3.09 o
   0 -10   8      105.74      101.95      4.34 o
   1 -10   8       91.63       86.25      3.25 o
   2 -10   8        3.65        3.08      1.82 o
   3 -10   8        4.04        4.53      2.20 o
   4 -10   8        1.32        2.36      1.28 o
   5 -10   8        2.37        0.68      1.48 o
   6 -10   8        6.60        4.45      2.14 o
   7 -10   8        7.56        2.38      3.10 o
  -5  -9   8       11.22        8.76      3.87 o
  -4  -9   8        0.48        1.72      2.59 o
  -3  -9   8       43.85       34.60      2.90 o
  -2  -9   8       17.03       15.98      1.92 o
  -1  -9   8        1.88        4.52      1.80 o
   0  -9   8        1.65        1.22      1.29 o
   1  -9   8        3.10        3.06      1.36 o
   2  -9   8        1.60        2.96      1.43 o
   3  -9   8       38.86       41.31      3.16 o
   4  -9   8        2.92        1.73      1.63 o
   5  -9   8        2.65        6.15      2.13 o
   6  -9   8       88.12       93.03      5.64 o
   7  -9   8       41.20       41.29      3.54 o
  -6  -8   8        4.18        4.82      2.64 o
  -5  -8   8        4.92        2.35      2.29 o
  -4  -8   8       56.77       56.30      5.43 o
  -3  -8   8       30.85       33.64      2.73 o
  -2  -8   8        0.72        2.65      1.59 o
  -1  -8   8       69.87       70.50      3.01 o
   0  -8   8        7.86        9.25      1.38 o
   1  -8   8       16.22       16.45      1.59 o
   2  -8   8       10.76       14.10      1.20 o
   3  -8   8       36.32       40.00      2.43 o
   4  -8   8       41.40       32.93      2.45 o
   5  -8   8        1.86        0.18      1.97 o
   6  -8   8       10.85        7.25      2.23 o
   7  -8   8        1.75        3.43      2.14 o
   8  -8   8        0.01        2.28      2.30 o
  -7  -7   8        0.21        6.09      2.88 o
  -6  -7   8        0.07       -0.85      3.59 o
  -5  -7   8        9.48        8.77      2.58 o
  -4  -7   8        0.02        0.18      1.57 o
  -3  -7   8        3.13        0.67      1.56 o
  -2  -7   8       25.45       24.83      1.75 o
  -1  -7   8        0.95        0.15      0.86 o
   0  -7   8        2.21        3.06      0.96 o
   1  -7   8       10.99       12.77      1.21 o
   2  -7   8       39.22       42.52      1.75 o
   3  -7   8        5.52        5.07      1.09 o
   4  -7   8        3.03        4.21      1.34 o
   5  -7   8        6.84        6.95      2.33 o
   6  -7   8        4.64        4.82      2.65 o
   7  -7   8        0.17       -1.73      2.43 o
   8  -7   8        1.94        4.17      2.26 o
  -7  -6   8        1.30       -0.12      2.32 o
  -6  -6   8       11.51       14.52      2.84 o
  -5  -6   8       12.27       12.74      2.62 o
  -4  -6   8       15.58       12.03      2.73 o
  -3  -6   8       33.06       29.35      1.75 o
  -2  -6   8       65.51       63.65      2.24 o
  -1  -6   8        1.94        0.49      0.73 o
   0  -6   8        7.63        7.03      0.84 o
   1  -6   8      103.85      107.67      2.33 o
   2  -6   8      151.53      149.65      2.81 o
   3  -6   8        8.14        9.73      1.18 o
   4  -6   8        2.91        3.67      1.16 o
   5  -6   8        0.20        0.59      1.33 o
   6  -6   8        9.79       10.80      2.23 o
   7  -6   8        0.02        0.95      1.77 o
   8  -6   8        0.62        2.49      2.02 o
  -8  -5   8        2.53        1.55      2.31 o
  -7  -5   8        6.96        4.94      2.49 o
  -6  -5   8       99.10       93.30      5.11 o
  -5  -5   8      120.75      114.41      5.38 o
  -4  -5   8      377.84      377.80      6.66 o
  -3  -5   8        9.63        9.52      1.35 o
  -2  -5   8        6.43        4.45      0.94 o
  -1  -5   8       20.97       18.97      1.01 o
   0  -5   8        9.91       12.17      1.00 o
   1  -5   8      229.35      230.81      3.50 o
   2  -5   8      241.61      238.79      3.63 o
   3  -5   8        0.44       -0.20      1.08 o
   4  -5   8        0.67        1.78      0.93 o
   5  -5   8        0.10        0.09      1.35 o
   6  -5   8       29.69       30.61      2.42 o
   7  -5   8        0.63       -1.92      1.92 o
   8  -5   8        0.75       -2.28      2.28 o
  -8  -4   8        0.01        0.95      2.22 o
  -7  -4   8        5.45        3.95      2.19 o
  -6  -4   8        5.05        2.19      1.99 o
  -5  -4   8       16.50       15.51      2.16 o
  -4  -4   8       23.61       19.26      2.39 o
  -3  -4   8        1.80        0.93      0.91 o
  -2  -4   8      119.48      113.37      2.27 o
  -1  -4   8        0.55        0.42      0.58 o
   0  -4   8       20.60       23.88      1.13 o
   1  -4   8      279.33      287.54      3.92 o
   2  -4   8       69.31       63.80      1.79 o
   3  -4   8      247.14      248.31      4.36 o
   4  -4   8       42.50       48.75      2.04 o
   5  -4   8       47.80       51.01      2.34 o
   6  -4   8        4.91        7.92      1.76 o
   7  -4   8        0.00        0.85      1.80 o
   8  -4   8        0.81       -0.85      2.19 o
  -8  -3   8        0.11        2.07      3.56 o
  -7  -3   8        0.07        1.31      1.87 o
  -6  -3   8        6.77        6.86      1.38 o
  -5  -3   8      107.23      104.88      3.14 o
  -4  -3   8      437.52      463.27      7.40 o
  -3  -3   8      214.50      199.58      3.41 o
  -2  -3   8      123.97      110.92      3.47 o
  -1  -3   8      399.17      408.28      4.94 o
   0  -3   8        9.12        9.60      0.86 o
   1  -3   8        0.18       -0.58      0.58 o
   2  -3   8      198.10      191.15      3.00 o
   3  -3   8        2.10        1.00      0.82 o
   4  -3   8      724.17      696.26      8.57 o
   5  -3   8        0.43       -1.19      1.19 o
   6  -3   8        1.53        4.20      1.56 o
   7  -3   8       22.25       23.16      2.57 o
   8  -3   8        1.30       -0.72      2.25 o
  -8  -2   8        5.31        4.55      1.68 o
  -7  -2   8        3.03        0.61      1.25 o
  -6  -2   8        2.94        2.35      1.24 o
  -5  -2   8      149.60      138.58      3.23 o
  -4  -2   8      112.55      111.44      2.34 o
  -3  -2   8      176.91      172.21      2.67 o
  -2  -2   8        0.15        1.48      0.57 o
  -1  -2   8        8.11       11.11      0.80 o
   0  -2   8        0.23       -0.01      0.54 o
   1  -2   8       10.82        7.13      0.71 o
   2  -2   8       53.92       52.14      1.44 o
   3  -2   8       73.14       66.79      1.70 o
   4  -2   8       23.99       19.73      1.22 o
   5  -2   8       94.40       89.39      3.00 o
   6  -2   8       11.89       14.23      1.81 o
   7  -2   8        0.14       -1.03      2.39 o
   8  -2   8        6.29        6.08      2.66 o
  -9  -1   8        3.98       10.41      2.34 o
  -8  -1   8        2.04        2.60      1.84 o
  -7  -1   8        0.01       -1.18      1.18 o
  -6  -1   8       13.02       10.39      1.31 o
  -5  -1   8        0.67        1.56      0.93 o
  -4  -1   8        2.07        2.05      0.70 o
  -3  -1   8        8.01        7.09      0.70 o
  -2  -1   8      154.54      180.80      2.38 o
  -1  -1   8        8.09        5.94      0.66 o
   0  -1   8        0.46        0.22      0.49 o
   1  -1   8       28.54       27.10      0.99 o
   2  -1   8       36.83       41.67      1.24 o
   3  -1   8       36.75       32.80      1.20 o
   4  -1   8        5.40        7.39      0.91 o
   5  -1   8       25.53       28.96      2.04 o
   6  -1   8        6.29        6.68      1.55 o
   7  -1   8        1.02        5.82      2.79 o
   8  -1   8        7.09        5.16      2.07 o
  -9   0   8        2.63        7.07      2.19 o
  -8   0   8        0.69       -1.42      1.42 o
  -7   0   8        0.24        0.14      1.15 o
  -6   0   8       26.05       21.52      1.57 o
  -5   0   8        4.72        5.60      1.00 o
  -4   0   8       16.56       14.97      0.93 o
  -3   0   8        6.90        6.20      0.68 o
  -2   0   8       32.53       31.28      0.96 o
  -1   0   8       47.31       55.03      1.32 o
   0   0   8       13.36       17.06      0.86 o
   1   0   8       36.46       37.24      1.18 o
   2   0   8        4.60        5.64      0.72 o
   3   0   8        0.41        0.21      0.63 o
   4   0   8        0.93        1.14      0.79 o
   5   0   8        0.55        0.56      1.38 o
   6   0   8       35.18       35.71      2.49 o
   7   0   8        4.63        7.22      1.63 o
   8   0   8        1.38       -0.89      2.95 o
  -9   1   8        2.00        2.59      2.01 o
  -8   1   8        3.17       -1.36      1.48 o
  -7   1   8        1.95        0.12      1.91 o
  -6   1   8        0.04       -1.01      1.01 o
  -5   1   8      112.13      103.78      2.44 o
  -4   1   8       37.89       35.37      1.42 o
  -3   1   8       10.83       10.73      0.79 o
  -2   1   8        0.43        0.30      0.46 o
  -1   1   8       15.57       18.72      0.78 o
   0   1   8       19.08       23.82      1.10 o
   1   1   8        0.03       -0.39      0.50 o
   2   1   8       96.50       92.87      1.84 o
   3   1   8       64.64       63.35      1.87 o
   4   1   8       33.15       35.63      1.56 o
   5   1   8       69.16       72.86      3.43 o
   6   1   8        0.11        2.07      1.31 o
   7   1   8        1.49        2.98      1.44 o
  -9   2   8        7.59        3.61      2.21 o
  -8   2   8       14.06       13.79      1.73 o
  -7   2   8       37.89       42.14      2.30 o
  -6   2   8        2.82        2.95      1.20 o
  -5   2   8       81.07       83.24      2.44 o
  -4   2   8       11.47       10.40      1.09 o
  -3   2   8        9.02        9.47      0.92 o
  -2   2   8        0.23       -0.47      0.47 o
  -1   2   8       89.75       90.86      1.59 o
   0   2   8        4.82        4.82      0.61 o
   1   2   8        1.09        1.25      0.61 o
   2   2   8        0.17        0.75      0.66 o
   3   2   8        3.43        2.78      0.82 o
   4   2   8       42.69       37.21      1.59 o
   5   2   8       60.05       54.48      2.20 o
   6   2   8        0.11        1.15      1.24 o
   7   2   8        2.16        0.69      1.42 o
  -8   3   8        1.14        3.54      1.37 o
  -7   3   8       36.39       39.34      2.37 o
  -6   3   8        7.13        7.25      1.31 o
  -5   3   8      348.05      367.81      5.83 o
  -4   3   8       35.71       41.88      1.55 o
  -3   3   8      108.11      113.23      2.26 o
  -2   3   8        2.10       -0.55      1.05 o
  -1   3   8        7.00        5.42      0.63 o
   0   3   8       91.19       82.18      1.50 o
   1   3   8       16.00       15.39      0.79 o
   2   3   8       22.24       18.04      1.00 o
   3   3   8       79.66       74.74      2.03 o
   4   3   8       11.00       13.81      1.19 o
   5   3   8       23.97       21.54      1.91 o
   6   3   8        7.37        6.73      2.02 o
  -8   4   8        3.01        3.45      1.55 o
  -7   4   8        6.17        8.99      1.45 o
  -6   4   8        0.39        0.86      1.08 o
  -5   4   8        6.33        5.59      1.27 o
  -4   4   8      179.00      197.86      2.93 o
  -3   4   8        0.33        0.63      0.96 o
  -2   4   8      455.79      448.57      6.29 o
  -1   4   8        7.99        3.35      0.93 o
   0   4   8       82.52       74.47      1.87 o
   1   4   8        0.02       -1.22      1.27 o
   2   4   8        0.07       -0.71      0.71 o
   3   4   8        2.84        3.87      0.72 o
   4   4   8        0.72        1.93      0.96 o
   5   4   8        1.66       -0.80      0.91 o
   6   4   8        2.92        1.91      1.63 o
  -8   5   8        0.66        2.43      1.38 o
  -7   5   8        0.67       -0.34      1.19 o
  -6   5   8        9.76       12.07      1.25 o
  -5   5   8        0.14        0.64      0.81 o
  -4   5   8       10.88       11.38      1.26 o
  -3   5   8        0.87        0.15      0.93 o
  -2   5   8      433.29      425.42      5.97 o
  -1   5   8       44.16       40.31      1.53 o
   0   5   8        0.03       -0.68      0.68 o
   1   5   8        4.76        2.91      0.77 o
   2   5   8        2.42        2.58      0.93 o
   3   5   8       10.70       12.06      1.17 o
   4   5   8        0.09       -0.77      0.77 o
   5   5   8        0.07        0.59      0.91 o
  -7   6   8        0.12       -0.32      1.15 o
  -6   6   8        3.41        1.78      0.94 o
  -5   6   8        3.23        5.13      0.96 o
  -4   6   8       53.84       58.67      2.16 o
  -3   6   8        0.83        0.32      1.75 o
  -2   6   8        0.83        0.50      0.69 o
  -1   6   8       65.82       63.69      2.54 o
   0   6   8        0.85        0.45      1.05 o
   1   6   8        8.72        5.43      1.16 o
   2   6   8        9.30        9.97      1.01 o
   3   6   8        4.02        2.79      1.15 o
   4   6   8        2.76        2.55      1.08 o
  -7   7   8        2.84        1.78      1.06 o
  -6   7   8        0.00       -1.05      1.05 o
  -5   7   8        7.30        7.12      1.04 o
  -4   7   8        1.54        0.47      1.13 o
  -3   7   8        9.68       11.11      1.97 o
  -2   7   8        0.02       -0.16      1.04 o
  -1   7   8        0.07       -3.13      3.13 o
   0   7   8       19.30       22.11      5.07 o
   1   7   8        7.61        5.73      0.97 o
   2   7   8        2.23        1.85      0.81 o
   3   7   8        0.07        0.19      1.07 o
  -6   8   8        0.00       -0.97      0.97 o
  -5   8   8        0.00        0.25      0.87 o
  -4   8   8        5.38        7.07      1.78 o
  -3   8   8       13.41       16.45      2.19 o
  -2   8   8        2.44       -0.30      3.39 o
  -1   8   8        0.45       -1.54      3.67 o
   1   8   8       15.95       21.09      2.32 o
   2   8   8        7.18        8.98      1.07 o
  -4   9   8       37.01       57.14      4.22 o
  -3   9   8        2.39        7.99      4.14 o
  -2   9   8        1.02        1.03      3.84 o
  -1   9   8        0.20       -3.77      3.77 o
  -1 -12   9       11.21       10.23      4.22 o
   0 -12   9        1.01        5.17      3.66 o
   1 -12   9        5.12       -0.74      3.11 o
   2 -12   9        5.19        7.91      3.96 o
   3 -12   9        4.63        9.72      4.42 o
   4 -12   9        5.01        6.18      4.39 o
  -3 -11   9        0.07       -1.20      3.39 o
  -2 -11   9        2.57       -0.60      3.40 o
  -1 -11   9       39.33       40.07      5.55 o
   0 -11   9        1.83       -1.37      2.97 o
   1 -11   9        6.38        5.08      3.61 o
   2 -11   9        4.02       12.49      4.44 o
   3 -11   9        0.78        1.33      2.23 o
   4 -11   9        3.29        6.78      2.75 o
   5 -11   9        7.38        5.82      3.04 o
  -4 -10   9        0.22       -2.85      2.85 o
  -3 -10   9        0.65       -1.11      3.05 o
  -2 -10   9        6.23        3.29      2.15 o
  -1 -10   9        0.32        3.74      2.26 o
   0 -10   9        1.09        1.58      1.56 o
   1 -10   9       16.44       15.91      2.64 o
   2 -10   9        1.61        2.21      1.93 o
   3 -10   9       26.14       20.19      2.56 o
   4 -10   9        0.86        0.85      1.82 o
   5 -10   9        3.38        1.81      1.55 o
   6 -10   9        8.10        7.35      2.51 o
  -5  -9   9       15.60       14.46      4.69 o
  -4  -9   9        1.01       -1.16      3.08 o
  -3  -9   9        0.74       -0.92      2.02 o
  -2  -9   9       19.79       21.30      2.51 o
  -1  -9   9        0.75        2.52      2.07 o
   0  -9   9        9.74       11.41      1.73 o
   1  -9   9        1.85        0.90      2.05 o
   2  -9   9       26.73       20.55      2.26 o
   3  -9   9        6.59        4.37      1.95 o
   4  -9   9       28.17       25.19      2.99 o
   5  -9   9        0.17        5.51      2.10 o
   6  -9   9        0.03        2.98      2.11 o
   7  -9   9        6.20       14.51      2.87 o
  -6  -8   9       15.47       16.84      3.37 o
  -5  -8   9       22.87       22.16      3.49 o
  -4  -8   9        1.40        1.15      2.66 o
  -3  -8   9       16.59       13.80      3.93 o
  -2  -8   9       35.47       35.21      2.41 o
  -1  -8   9       11.48       20.33      5.15 o
   0  -8   9        1.60        0.83      1.32 o
   1  -8   9       24.64       25.31      2.08 o
   2  -8   9       22.98       18.31      1.96 o
   3  -8   9        8.32        9.72      2.12 o
   4  -8   9        4.20        2.24      1.88 o
   5  -8   9        0.05        3.15      2.03 o
   6  -8   9        6.93        7.69      2.35 o
   7  -8   9        0.22        1.53      2.08 o
  -6  -7   9        6.66        8.70      2.93 o
  -5  -7   9        2.24        0.72      2.04 o
  -4  -7   9        3.61        5.30      2.39 o
  -3  -7   9        0.51       -0.35      1.81 o
  -2  -7   9       31.17       31.90      2.00 o
  -1  -7   9       24.32       24.14      1.81 o
   0  -7   9        4.00        2.31      1.17 o
   1  -7   9        1.38       -0.34      1.13 o
   2  -7   9        4.20        4.27      1.28 o
   3  -7   9       29.95       29.10      1.96 o
   4  -7   9        1.03        4.04      1.84 o
   5  -7   9        3.89        2.85      1.89 o
   6  -7   9        5.87        8.43      2.27 o
   7  -7   9        2.72        4.02      2.21 o
  -7  -6   9       31.32       44.18      4.23 o
  -6  -6   9        2.05        0.42      2.54 o
  -5  -6   9        3.55        0.55      2.13 o
  -4  -6   9       43.79       51.05      6.23 o
  -3  -6   9        6.46        6.57      1.96 o
  -2  -6   9       30.07       33.10      2.25 o
  -1  -6   9       35.74       32.93      1.66 o
   0  -6   9       43.37       38.83      1.73 o
   1  -6   9        4.50        5.06      1.12 o
   2  -6   9       15.19       13.31      1.54 o
   3  -6   9        8.31        6.74      1.36 o
   4  -6   9       23.53       19.05      1.99 o
   5  -6   9       19.11       17.54      2.06 o
   6  -6   9       15.03       17.52      2.79 o
   7  -6   9        9.51        8.30      2.37 o
   8  -6   9        0.03       -2.07      2.18 o
  -7  -5   9       12.62       27.31      3.50 o
  -6  -5   9        5.29        4.38      2.54 o
  -5  -5   9       15.89       21.33      3.01 o
  -4  -5   9       11.26       16.12      2.21 o
  -3  -5   9        2.42        2.66      1.47 o
  -2  -5   9      230.38      221.98      3.81 o
  -1  -5   9       78.09       71.33      2.16 o
   0  -5   9      380.45      371.55      5.29 o
   1  -5   9        0.35       -0.91      0.91 o
   2  -5   9      199.84      183.61      4.24 o
   3  -5   9        3.97        2.33      1.10 o
   4  -5   9        7.08        7.96      1.64 o
   5  -5   9       29.89       30.98      2.34 o
   6  -5   9        9.64        7.34      2.11 o
   7  -5   9        5.23        7.73      3.66 o
   8  -5   9       10.29       11.81      3.18 o
  -7  -4   9       22.21       24.51      3.46 o
  -6  -4   9       11.24       11.58      2.53 o
  -5  -4   9        0.41       -0.38      1.58 o
  -4  -4   9       33.73       33.24      2.61 o
  -3  -4   9       77.01       72.58      2.95 o
  -2  -4   9       64.04       61.96      2.18 o
  -1  -4   9      201.74      201.60      3.80 o
   0  -4   9       66.94       57.20      2.08 o
   1  -4   9      110.17      112.61      2.59 o
   2  -4   9      688.88      645.46      8.02 o
   3  -4   9       73.28       64.41      2.41 o
   4  -4   9       51.46       47.79      2.32 o
   5  -4   9        3.79        1.69      1.49 o
   6  -4   9        2.63        4.49      1.60 o
   7  -4   9        1.70        4.06      2.39 o
   8  -4   9        0.50        1.28      3.54 o
  -8  -3   9        2.21       -3.00      3.00 o
  -7  -3   9        5.80        2.37      2.21 o
  -6  -3   9       25.99       30.01      3.03 o
  -5  -3   9       14.23       12.24      2.02 o
  -4  -3   9        8.40       10.77      1.56 o
  -3  -3   9      167.29      162.36      2.91 o
  -2  -3   9       45.10       44.85      1.73 o
  -1  -3   9      102.45      108.74      2.24 o
   0  -3   9      190.96      209.10      3.22 o
   1  -3   9       13.72       11.09      0.98 o
   2  -3   9       36.33       40.27      1.49 o
   3  -3   9      237.16      255.36      5.56 o
   4  -3   9       40.80       38.75      2.12 o
   5  -3   9       99.47       93.93      3.38 o
   6  -3   9        0.03        1.82      1.77 o
   7  -3   9        1.31        3.91      3.51 o
   8  -3   9       18.98       28.59      3.79 o
  -8  -2   9        2.66        1.07      3.24 o
  -7  -2   9        1.41        4.50      3.27 o
  -6  -2   9       10.08        9.92      1.55 o
  -5  -2   9        0.08        0.13      0.95 o
  -4  -2   9       20.98       22.23      1.63 o
  -3  -2   9       18.85       16.25      1.02 o
  -2  -2   9       42.31       48.39      1.73 o
  -1  -2   9       18.91       28.28      1.15 o
   0  -2   9       28.55       24.81      1.08 o
   1  -2   9       53.78       48.22      1.43 o
   2  -2   9       23.33       21.66      1.66 o
   3  -2   9        1.63        1.37      0.79 o
   4  -2   9        0.11        0.47      1.09 o
   5  -2   9        4.43        1.54      1.30 o
   6  -2   9        0.09        1.47      2.13 o
   7  -2   9        0.56        3.36      1.88 o
  -8  -1   9        0.02       -1.79      2.63 o
  -7  -1   9        3.59        3.33      1.59 o
  -6  -1   9        1.06        0.50      1.08 o
  -5  -1   9       15.24       20.59      1.92 o
  -4  -1   9        3.52        0.30      0.93 o
  -3  -1   9        3.27        5.99      0.78 o
  -2  -1   9       64.31       77.19      1.76 o
  -1  -1   9       35.62       46.43      1.33 o
   0  -1   9        0.35        0.23      0.55 o
   1  -1   9      108.54      101.75      2.02 o
   2  -1   9       14.76       14.62      1.08 o
   3  -1   9        0.33       -0.67      0.67 o
   4  -1   9        0.28        0.70      1.08 o
   5  -1   9        6.05        6.21      1.43 o
   6  -1   9        4.21        4.15      1.81 o
   7  -1   9        6.65        6.78      2.31 o
  -8   0   9        0.55        0.02      1.68 o
  -7   0   9       51.92       47.55      2.91 o
  -6   0   9       50.73       55.71      2.51 o
  -5   0   9       26.42       22.77      1.74 o
  -4   0   9       11.18        8.56      1.01 o
  -3   0   9        3.98        5.08      0.71 o
  -2   0   9       98.64      105.60      2.00 o
  -1   0   9       11.08       11.11      0.85 o
   0   0   9        0.19        2.08      0.59 o
   1   0   9       14.24       12.91      0.84 o
   2   0   9       39.47       37.13      1.49 o
   3   0   9       71.98       67.81      2.44 o
   4   0   9       19.88       25.49      1.61 o
   5   0   9        9.48       12.56      1.91 o
   6   0   9        4.13        8.39      1.61 o
   7   0   9        0.86        3.68      1.83 o
  -8   1   9        0.31        0.10      1.51 o
  -7   1   9       20.45       21.49      3.03 o
  -6   1   9        0.04        0.98      1.16 o
  -5   1   9        0.00       -0.88      1.01 o
  -4   1   9        5.71        4.17      1.53 o
  -3   1   9       12.40       13.65      0.98 o
  -2   1   9       66.69       67.47      1.68 o
  -1   1   9       29.26       30.25      1.13 o
   0   1   9      114.07      104.72      2.08 o
   1   1   9       94.10       81.13      2.04 o
   2   1   9       23.60       22.82      1.38 o
   3   1   9       40.29       37.40      1.58 o
   4   1   9       61.26       68.69      2.38 o
   5   1   9       10.89       10.84      1.57 o
   6   1   9        3.31        3.08      1.43 o
   7   1   9        0.30        1.74      3.11 o
  -8   2   9        9.05        8.53      3.76 o
  -7   2   9       12.61       14.53      1.69 o
  -6   2   9       39.96       45.54      2.32 o
  -5   2   9      209.86      217.11      4.77 o
  -4   2   9      139.77      134.55      4.37 o
  -3   2   9       13.60       12.45      1.09 o
  -2   2   9        3.37        2.81      0.68 o
  -1   2   9        0.00        0.27      0.60 o
   0   2   9        7.59        7.33      0.76 o
   1   2   9        1.29        3.34      0.70 o
   2   2   9        0.80        0.15      0.76 o
   3   2   9       71.40       71.89      2.08 o
   4   2   9       55.69       58.74      2.59 o
   5   2   9        9.80        7.50      1.52 o
   6   2   9        6.64        9.41      1.78 o
  -8   3   9        1.80        0.79      1.40 o
  -7   3   9       22.45       23.42      1.96 o
  -6   3   9      109.74      117.52      3.52 o
  -5   3   9        0.58        1.99      1.22 o
  -4   3   9      275.81      273.78      4.23 o
  -3   3   9        2.31        0.91      0.76 o
  -2   3   9        1.08       -0.20      0.80 o
  -1   3   9        2.64        1.95      0.78 o
   0   3   9        5.63        6.26      0.78 o
   1   3   9       62.95       61.27      1.48 o
   2   3   9        9.89        8.16      0.80 o
   3   3   9       69.57       77.56      2.52 o
   4   3   9      119.60      120.80      3.00 o
   5   3   9        5.49        3.64      1.33 o
   6   3   9        7.18        6.83      1.85 o
  -7   4   9        3.18        3.22      1.50 o
  -6   4   9        6.72        9.34      1.51 o
  -5   4   9        1.46        1.68      1.10 o
  -4   4   9        5.36        3.51      0.98 o
  -3   4   9       89.49       88.37      1.99 o
  -2   4   9       16.87       15.72      1.20 o
  -1   4   9        0.56       -0.83      0.83 o
   0   4   9       48.26       52.00      1.88 o
   1   4   9       15.88       16.15      1.23 o
   2   4   9        7.12        7.85      1.03 o
   3   4   9       38.71       44.47      1.57 o
   4   4   9       11.61       13.45      1.62 o
   5   4   9        0.85        2.32      1.28 o
  -7   5   9        1.56        2.66      1.31 o
  -6   5   9        5.17        5.32      1.29 o
  -5   5   9        9.28       10.06      1.32 o
  -4   5   9        0.22       -0.97      0.97 o
  -3   5   9        4.36        6.40      0.96 o
  -2   5   9       71.04       83.50      2.53 o
  -1   5   9        1.97        0.61      1.27 o
   0   5   9       31.90       36.59      1.55 o
   1   5   9        5.25        3.75      0.89 o
   2   5   9        2.04        1.68      0.88 o
   3   5   9       17.57       19.52      1.70 o
   4   5   9        0.53        1.93      1.09 o
  -6   6   9        0.10       -0.53      1.07 o
  -5   6   9        1.45        1.37      1.37 o
  -4   6   9        4.34        4.30      1.40 o
  -3   6   9        0.75       -0.14      0.99 o
  -2   6   9       23.22       29.15      1.98 o
  -1   6   9       18.49       18.45      1.59 o
   0   6   9       23.44       24.42      2.46 o
   1   6   9       49.06       54.17      1.91 o
   2   6   9        1.51        2.27      0.92 o
   3   6   9        0.92        0.94      1.68 o
  -5   7   9        1.66        1.71      1.30 o
  -4   7   9        7.86       10.63      1.85 o
  -3   7   9       28.77       38.60      1.71 o
  -2   7   9        5.79        7.58      1.11 o
  -1   7   9        9.81        8.83      1.15 o
   0   7   9        7.82        6.18      2.07 o
   1   7   9        0.64        0.66      0.85 o
   2   7   9        1.27        1.17      1.32 o
  -4   8   9       12.24       17.28      1.49 o
  -3   8   9       13.33       15.99      3.07 o
  -2   8   9        1.00       -0.65      3.75 o
  -1   8   9        0.01       -3.83      3.83 o
   0 -12  10       12.75       14.63      4.57 o
   1 -12  10        0.01        5.58      4.20 o
   2 -12  10        1.00        4.51      3.96 o
  -2 -11  10        0.74        2.63      3.79 o
  -1 -11  10        1.35        2.98      3.78 o
   0 -11  10       43.13       41.36      5.94 o
   1 -11  10        8.35       12.72      2.97 o
   2 -11  10        3.03        6.27      1.99 o
   3 -11  10        6.26        4.23      2.95 o
   4 -11  10        0.79        3.38      2.73 o
  -3 -10  10        1.34       -0.50      1.88 o
  -2 -10  10        1.79        2.39      2.40 o
  -1 -10  10        4.56       -0.63      2.65 o
   0 -10  10       34.49       31.47      2.76 o
   1 -10  10       14.76       14.32      2.27 o
   2 -10  10        0.04       -0.18      1.79 o
   3 -10  10       10.64       11.24      2.31 o
   4 -10  10        1.62        1.03      3.38 o
   5 -10  10        0.01        2.32      2.15 o
  -4  -9  10        0.01        1.49      2.76 o
  -3  -9  10        0.01        1.16      1.86 o
  -2  -9  10        1.23        5.13      1.84 o
  -1  -9  10       11.85       13.04      3.08 o
   0  -9  10       27.30       34.04      2.86 o
   1  -9  10       25.05       25.54      2.55 o
   2  -9  10        0.64        2.89      1.80 o
   3  -9  10        7.71        7.82      2.15 o
   4  -9  10        1.04        0.67      1.89 o
   5  -9  10        0.63        4.78      2.16 o
   6  -9  10        0.25        2.79      2.28 o
  -5  -8  10        3.69        2.60      2.54 o
  -4  -8  10       14.49       15.04      3.00 o
  -3  -8  10        0.09       -1.55      1.55 o
  -2  -8  10       35.15       39.90      3.01 o
  -1  -8  10       18.43       18.53      2.96 o
   0  -8  10       43.35       46.14      4.32 o
   1  -8  10        9.78       14.83      2.23 o
   2  -8  10        4.18        3.62      3.28 o
   3  -8  10       17.33       16.48      2.41 o
   4  -8  10       10.36        9.23      2.28 o
   5  -8  10        2.93        6.32      2.18 o
   6  -8  10        0.64        1.37      2.16 o
  -6  -7  10        7.13        8.86      2.76 o
  -5  -7  10        0.00        2.61      3.09 o
  -4  -7  10        3.27        5.03      3.03 o
  -3  -7  10        2.58        0.65      1.66 o
  -2  -7  10      126.68      130.56      4.78 o
  -1  -7  10        0.51       -1.33      1.83 o
   0  -7  10       76.11       72.54      3.16 o
   1  -7  10       17.70       19.38      2.09 o
   2  -7  10        4.62        1.09      1.51 o
   3  -7  10        0.06        2.18      1.79 o
   4  -7  10        2.04        2.04      1.81 o
   5  -7  10        2.90        1.30      1.83 o
   6  -7  10        0.82        3.22      2.11 o
   7  -7  10        6.98       11.20      3.45 o
  -6  -6  10        0.50        3.45      3.26 o
  -5  -6  10        0.06       -0.96      3.76 o
  -4  -6  10        0.85        1.12      2.07 o
  -3  -6  10        0.71        2.89      2.03 o
  -2  -6  10      281.78      278.35      6.21 o
  -1  -6  10        0.67        1.77      1.48 o
   0  -6  10       78.58       83.15      3.30 o
   1  -6  10        1.91       -0.19      1.41 o
   2  -6  10        0.49        0.85      1.49 o
   3  -6  10        0.05       -1.73      1.73 o
   4  -6  10        4.23        4.89      1.65 o
   5  -6  10        0.02       -0.46      1.78 o
   6  -6  10       12.48       10.41      2.45 o
   7  -6  10        0.06        0.46      2.49 o
  -7  -5  10        7.73        6.05      5.47 o
  -6  -5  10       12.50       12.13      2.87 o
  -5  -5  10        0.10       -0.29      1.96 o
  -4  -5  10       88.03       79.42      3.89 o
  -3  -5  10       39.02       38.36      3.67 o
  -2  -5  10        4.50        5.24      1.55 o
  -1  -5  10       41.85       46.71      2.29 o
   0  -5  10       85.91       90.20      3.02 o
   1  -5  10      241.92      230.17      4.84 o
   2  -5  10       60.83       59.49      2.76 o
   3  -5  10       16.30       17.90      2.76 o
   4  -5  10       12.97        7.75      2.04 o
   5  -5  10        8.93       11.73      1.90 o
   6  -5  10        1.85        4.29      2.32 o
   7  -5  10        6.35        9.19      2.97 o
  -7  -4  10       15.87       11.92      4.13 o
  -6  -4  10        8.74        6.29      2.31 o
  -5  -4  10       21.81       25.41      2.60 o
  -4  -4  10        7.25        9.29      1.94 o
  -3  -4  10       25.34       24.48      2.36 o
  -2  -4  10       20.17       22.60      2.38 o
  -1  -4  10       25.58       22.30      1.75 o
   0  -4  10        2.93        3.05      1.12 o
   1  -4  10      418.93      416.90      6.99 o
   2  -4  10       75.05       77.14      2.86 o
   3  -4  10      117.17      112.97      3.36 o
   4  -4  10        3.27        2.42      1.53 o
   5  -4  10        0.08        1.11      1.70 o
   6  -4  10        0.62        0.77      1.74 o
   7  -4  10        0.00        1.91      4.20 o
  -7  -3  10       12.38       14.87      4.04 o
  -6  -3  10        0.45       -2.58      2.58 o
  -5  -3  10        0.02        0.37      1.50 o
  -4  -3  10        3.57        4.20      1.33 o
  -3  -3  10       32.84       27.78      1.79 o
  -2  -3  10       59.13       59.04      2.63 o
  -1  -3  10       51.99       61.12      2.18 o
   0  -3  10       38.70       42.71      1.71 o
   1  -3  10        2.13        0.74      1.15 o
   2  -3  10        3.53        4.79      1.30 o
   3  -3  10       10.36       15.26      1.60 o
   4  -3  10        3.07        4.14      1.49 o
   5  -3  10        1.05       -1.16      1.56 o
   6  -3  10       36.20       36.25      3.16 o
   7  -3  10        2.09        3.09      2.52 o
  -7  -2  10        2.89        7.48      3.28 o
  -6  -2  10       13.07       17.62      4.38 o
  -5  -2  10        0.56       -0.07      1.41 o
  -4  -2  10        0.01        0.33      1.00 o
  -3  -2  10        0.65       -0.71      0.85 o
  -2  -2  10        2.27       -0.17      1.05 o
  -1  -2  10       10.44       10.75      0.98 o
   0  -2  10       11.17       12.12      1.00 o
   1  -2  10        4.46        8.07      0.95 o
   2  -2  10       52.44       55.33      2.29 o
   3  -2  10       12.15       10.10      1.57 o
   4  -2  10        6.65        9.16      1.57 o
   5  -2  10        0.02        0.79      1.33 o
   6  -2  10       11.07       12.60      2.18 o
   7  -2  10        0.11        1.06      1.98 o
  -7  -1  10        1.42        2.73      2.25 o
  -6  -1  10        0.31        0.49      1.44 o
  -5  -1  10       24.57       22.32      1.80 o
  -4  -1  10        0.00       -0.71      1.04 o
  -3  -1  10        6.91        7.30      1.14 o
  -2  -1  10       47.67       45.78      1.68 o
  -1  -1  10        3.71        3.82      0.83 o
   0  -1  10        9.80       14.50      1.07 o
   1  -1  10        2.54        2.37      0.82 o
   2  -1  10       46.43       48.62      2.03 o
   3  -1  10       15.85       15.56      1.68 o
   4  -1  10        0.19       -1.08      1.44 o
   5  -1  10        1.56        2.08      1.34 o
   6  -1  10        1.30        2.66      1.55 o
  -7   0  10        1.89        1.78      1.63 o
  -6   0  10        0.37        0.56      1.23 o
  -5   0  10        9.80       10.67      1.49 o
  -4   0  10        0.37        1.13      1.10 o
  -3   0  10        8.40        6.93      1.01 o
  -2   0  10       10.17       10.09      1.05 o
  -1   0  10       22.21       25.58      1.84 o
   0   0  10       70.88       79.04      2.16 o
   1   0  10       26.61       25.29      1.39 o
   2   0  10       17.80       18.74      1.31 o
   3   0  10       17.42       17.45      1.76 o
   4   0  10        0.42       -1.15      1.15 o
   5   0  10        0.20        1.88      1.30 o
   6   0  10        0.80        2.07      1.50 o
  -7   1  10       17.09       17.82      2.79 o
  -6   1  10       34.55       30.81      2.11 o
  -5   1  10        1.68       -0.67      1.13 o
  -4   1  10       26.86       21.32      1.41 o
  -3   1  10        0.21       -0.14      0.81 o
  -2   1  10       18.30       15.56      1.15 o
  -1   1  10       10.35       10.72      1.05 o
   0   1  10       95.43       90.53      2.27 o
   1   1  10      110.40      100.11      2.43 o
   2   1  10        2.81        0.70      0.87 o
   3   1  10       51.21       43.75      1.98 o
   4   1  10       13.78       12.12      1.69 o
   5   1  10       11.56        9.11      1.63 o
   6   1  10        0.21       -0.44      1.70 o
  -7   2  10       40.72       35.13      2.34 o
  -6   2  10       33.13       31.48      2.14 o
  -5   2  10       59.29       61.40      2.66 o
  -4   2  10       18.55       18.18      1.74 o
  -3   2  10        0.38       -0.82      0.82 o
  -2   2  10       38.15       35.84      1.48 o
  -1   2  10        0.55        0.16      0.76 o
   0   2  10        1.90        0.96      1.13 o
   1   2  10        3.14        3.77      0.87 o
   2   2  10       29.15       24.41      1.34 o
   3   2  10       12.09       10.74      1.24 o
   4   2  10        8.40        7.35      1.45 o
   5   2  10        0.38        1.84      1.65 o
  -7   3  10        0.00        0.40      1.39 o
  -6   3  10        0.14        0.28      1.28 o
  -5   3  10       77.41       81.57      2.72 o
  -4   3  10        0.79        1.78      1.00 o
  -3   3  10        0.79        0.41      0.80 o
  -2   3  10        0.25       -0.02      0.64 o
  -1   3  10       21.06       20.77      0.97 o
   0   3  10       33.01       32.34      1.33 o
   1   3  10        7.85        9.36      0.82 o
   2   3  10       11.02       15.93      1.13 o
   3   3  10        8.33        7.99      1.40 o
   4   3  10        1.91        4.46      1.14 o
   5   3  10        5.64       10.61      1.68 o
  -6   4  10       15.23       23.51      2.37 o
  -5   4  10       21.59       26.96      1.89 o
  -4   4  10        4.54        7.26      1.08 o
  -3   4  10        1.58        3.50      0.98 o
  -2   4  10        0.51        1.07      0.88 o
  -1   4  10        2.35        3.44      0.95 o
   0   4  10        1.79        2.96      1.69 o
   1   4  10        0.16        0.85      0.93 o
   2   4  10       15.89       20.35      1.43 o
   3   4  10        3.43        3.33      1.16 o
   4   4  10        1.98        1.67      1.28 o
  -6   5  10        3.41        3.53      1.56 o
  -5   5  10        0.70       -0.33      1.06 o
  -4   5  10       10.19       12.34      2.85 o
  -3   5  10        0.73       -0.48      0.84 o
  -2   5  10        4.28        3.97      0.96 o
  -1   5  10        5.92        8.49      1.85 o
   0   5  10       25.57       25.66      1.67 o
   1   5  10       15.11       13.53      1.23 o
   2   5  10        8.21        8.98      1.41 o
   3   5  10        2.63        2.97      1.16 o
  -5   6  10        2.30        1.41      1.65 o
  -4   6  10        1.43        2.25      1.14 o
  -3   6  10        2.29        1.04      0.86 o
  -2   6  10        0.81        0.58      0.93 o
  -1   6  10        2.53        0.80      0.86 o
   0   6  10        2.89        5.92      1.00 o
   1   6  10        0.16        0.52      1.76 o
   2   6  10        1.96        0.82      1.64 o
  -3   7  10        3.57        5.29      0.96 o
  -2   7  10        0.01       -1.61      1.61 o
  -1   7  10        0.23       -1.28      1.28 o
   0   7  10       15.08       17.60      2.15 o
   0 -11  11        0.30       -0.38      2.48 o
   1 -11  11        0.27       -0.65      2.39 o
   2 -11  11       14.17       12.30      2.38 o
   3 -11  11        0.16        5.80      4.52 o
  -2 -10  11        6.41        9.49      4.93 o
  -1 -10  11        2.04        4.20      2.58 o
   0 -10  11        0.93        1.98      1.90 o
   1 -10  11        0.28        0.96      1.79 o
   2 -10  11        0.20        5.12      1.99 o
   3 -10  11        0.10        4.06      2.09 o
   4 -10  11        0.59        0.52      2.07 o
  -3  -9  11        0.41       -1.03      1.86 o
  -2  -9  11        0.20        1.87      2.36 o
  -1  -9  11        2.83        1.29      2.32 o
   0  -9  11        0.28        4.11      2.00 o
   1  -9  11        7.54       10.54      3.37 o
   2  -9  11        5.60        4.86      2.08 o
   3  -9  11       16.89       16.31      2.56 o
   4  -9  11        3.62       -0.27      1.98 o
   5  -9  11        9.53       15.25      2.70 o
  -4  -8  11        0.77        1.97      3.62 o
  -3  -8  11        0.24        1.75      1.88 o
  -2  -8  11        1.51        4.36      2.49 o
  -1  -8  11        2.79        6.62      2.45 o
   0  -8  11        0.45        2.56      1.83 o
   1  -8  11       13.01        8.78      2.14 o
   2  -8  11        0.02        0.51      1.80 o
   3  -8  11        0.15        0.71      1.76 o
   4  -8  11        4.99        4.18      2.07 o
   5  -8  11       12.92       20.52      2.90 o
  -5  -7  11        2.49        3.93      2.63 o
  -4  -7  11        0.06       -1.95      2.02 o
  -3  -7  11        3.06        3.66      1.96 o
  -2  -7  11       17.93       27.01      3.50 o
  -1  -7  11       35.79       35.84      4.02 o
   0  -7  11       32.26       37.63      5.44 o
   1  -7  11        0.23        1.51      1.94 o
   2  -7  11       10.02        9.59      2.19 o
   3  -7  11        6.15        8.18      2.16 o
   4  -7  11        1.91        4.01      2.03 o
   5  -7  11        1.25        3.18      2.09 o
   6  -7  11       22.91       30.29      3.32 o
  -5  -6  11        4.47        0.14      2.96 o
  -4  -6  11       16.11       20.94      4.33 o
  -3  -6  11       42.29       47.81      3.24 o
  -2  -6  11        1.14       -1.76      2.13 o
  -1  -6  11      303.86      282.93      6.49 o
   0  -6  11       11.02        9.00      1.92 o
   1  -6  11       12.69       10.55      1.96 o
   2  -6  11       42.16       43.87      2.77 o
   3  -6  11        0.38       -0.51      1.97 o
   4  -6  11        8.32        5.81      2.13 o
   5  -6  11        0.81        0.05      1.81 o
   6  -6  11        8.31        7.37      2.93 o
  -6  -5  11        3.48        1.71      3.61 o
  -5  -5  11       17.51       18.97      3.07 o
  -4  -5  11        8.96       11.34      2.52 o
  -3  -5  11        0.21       -1.07      1.38 o
  -2  -5  11        2.17        1.14      1.82 o
  -1  -5  11       98.25       96.01      3.74 o
   0  -5  11      214.60      207.86      5.30 o
   1  -5  11        0.57       -1.89      1.89 o
   2  -5  11       16.01       24.01      2.26 o
   3  -5  11       11.16        7.55      3.38 o
   4  -5  11        2.92        1.83      1.89 o
   5  -5  11        4.28        2.40      2.27 o
   6  -5  11        0.27       -0.49      4.98 o
  -6  -4  11        1.55       -0.68      3.30 o
  -5  -4  11        7.35        7.23      3.11 o
  -4  -4  11        1.38        2.57      1.69 o
  -3  -4  11       25.47       21.75      2.08 o
  -2  -4  11       18.44       22.09      2.17 o
  -1  -4  11      179.83      180.87      4.26 o
   0  -4  11       34.49       36.87      3.19 o
   1  -4  11        0.02        0.34      1.84 o
   2  -4  11        9.72        5.09      1.49 o
   3  -4  11        0.01       -1.62      2.50 o
   4  -4  11        0.25       -0.89      1.59 o
   5  -4  11        1.12        1.34      1.77 o
   6  -4  11        1.35        3.26      3.67 o
  -6  -3  11        0.01        1.37      3.00 o
  -5  -3  11        0.11       -1.00      2.05 o
  -4  -3  11        1.88        1.28      2.35 o
  -3  -3  11       11.87       16.55      2.45 o
  -2  -3  11        0.87        1.04      1.36 o
  -1  -3  11       28.68       35.77      2.07 o
   0  -3  11       24.53       29.82      2.12 o
   1  -3  11       13.62        9.51      1.87 o
   2  -3  11       88.51       94.90      3.46 o
   3  -3  11        0.65        0.87      1.35 o
   4  -3  11        8.04       12.72      1.80 o
   5  -3  11       17.12       17.88      2.42 o
   6  -3  11        0.23        1.38      1.78 o
  -7  -2  11        6.05        2.45      3.17 o
  -6  -2  11        0.09       -1.84      1.97 o
  -5  -2  11        4.54        2.47      2.25 o
  -4  -2  11        1.89        0.32      1.19 o
  -3  -2  11        1.52        3.87      1.27 o
  -2  -2  11        8.75       11.32      1.78 o
  -1  -2  11       31.80       38.14      2.24 o
   0  -2  11        0.71        0.12      1.15 o
   1  -2  11       27.55       32.30      2.12 o
   2  -2  11        0.98        0.13      1.27 o
   3  -2  11       20.48       23.45      2.00 o
   4  -2  11        2.74        4.36      1.49 o
   5  -2  11       15.71       14.73      1.98 o
   6  -2  11        0.04        2.51      1.85 o
  -7  -1  11        1.32       -0.59      2.51 o
  -6  -1  11        1.16       -1.22      3.92 o
  -5  -1  11        1.09        0.03      1.44 o
  -4  -1  11        9.34       12.51      1.45 o
  -3  -1  11        6.82        3.66      1.34 o
  -2  -1  11        5.94        6.75      1.60 o
  -1  -1  11       25.42       27.15      1.67 o
   0  -1  11        1.55        2.87      1.01 o
   1  -1  11        5.82        3.43      1.31 o
   2  -1  11        9.18       12.02      1.60 o
   3  -1  11       21.85       23.29      2.92 o
   4  -1  11        1.38        1.19      1.31 o
   5  -1  11        5.53        6.85      1.62 o
   6  -1  11        0.78        3.18      2.84 o
  -7   0  11        0.00        2.29      2.37 o
  -6   0  11        1.07        1.94      1.69 o
  -5   0  11       11.68        8.61      1.58 o
  -4   0  11       33.46       31.57      1.83 o
  -3   0  11       13.72       15.50      1.94 o
  -2   0  11        0.94       -0.94      1.00 o
  -1   0  11        0.14        0.86      1.00 o
   0   0  11       36.80       28.09      1.66 o
   1   0  11        1.79        0.35      1.00 o
   2   0  11       96.34       97.01      2.86 o
   3   0  11       14.27       14.36      1.66 o
   4   0  11        3.97        6.71      1.55 o
   5   0  11        3.34        3.13      1.49 o
  -6   1  11       20.28       18.16      1.92 o
  -5   1  11        0.44       -1.11      1.11 o
  -4   1  11        1.50        0.17      1.56 o
  -3   1  11       28.19       31.79      1.77 o
  -2   1  11       11.51       11.65      1.29 o
  -1   1  11       27.91       27.38      2.10 o
   0   1  11       40.76       37.13      1.79 o
   1   1  11       12.62        9.65      1.22 o
   2   1  11       55.32       50.22      2.11 o
   3   1  11        1.56        3.01      1.32 o
   4   1  11        2.08        2.79      1.48 o
   5   1  11        3.08        2.69      1.48 o
  -6   2  11        8.99        5.53      1.52 o
  -5   2  11        2.24       -1.19      1.46 o
  -4   2  11        0.36       -1.29      1.29 o
  -3   2  11        0.50       -0.35      1.00 o
  -2   2  11       12.54       14.27      1.65 o
  -1   2  11       11.76       13.98      1.36 o
   0   2  11        4.27        1.96      0.99 o
   1   2  11        0.67       -0.10      0.91 o
   2   2  11       14.30       16.64      1.38 o
   3   2  11        4.94        5.66      1.27 o
   4   2  11        0.73       -0.12      1.23 o
  -6   3  11        4.59        3.78      1.27 o
  -5   3  11        2.82        3.50      1.42 o
  -4   3  11       23.13       30.76      1.73 o
  -3   3  11        4.02        2.89      1.06 o
  -2   3  11       15.84       15.66      1.22 o
  -1   3  11        3.17        3.82      0.95 o
   0   3  11        0.44       -0.69      1.24 o
   1   3  11        4.00        3.04      0.95 o
   2   3  11        4.43        4.73      1.83 o
   3   3  11        5.40        3.48      1.05 o
  -5   4  11        0.00       -0.42      1.03 o
  -4   4  11        3.26        3.97      1.04 o
  -3   4  11        1.93        1.25      1.16 o
  -2   4  11        7.43        6.49      1.65 o
  -1   4  11        8.98       12.71      2.15 o
   0   4  11       14.33       17.87      1.79 o
   1   4  11        3.33        3.08      1.15 o
   2   4  11        1.95        2.10      1.11 o
  -4   5  11        0.24        0.57      1.94 o
  -3   5  11        0.29        0.47      1.10 o
  -2   5  11       10.56       17.86      2.54 o
  -1   5  11        0.06        1.25      1.20 o
   0   5  11        6.12        8.11      1.89 o
   1   5  11        0.94        3.80      1.97 o
   0 -10  12        1.49       -0.18      2.05 o
   1 -10  12        0.49        2.66      2.02 o
   2 -10  12        2.57        4.81      2.25 o
  -2  -9  12        6.59       10.70      3.07 o
  -1  -9  12        0.01        4.70      2.69 o
   0  -9  12        1.98        1.90      2.79 o
   1  -9  12        7.35        5.59      2.10 o
   2  -9  12        4.95        8.29      2.37 o
   3  -9  12        1.91        1.91      2.23 o
  -3  -8  12       36.44       43.33      4.44 o
  -2  -8  12        0.59        0.20      2.36 o
  -1  -8  12        9.15        5.61      2.68 o
   0  -8  12        0.16        1.30      1.90 o
   1  -8  12        0.39        0.37      1.79 o
   2  -8  12        0.00        2.72      2.09 o
   3  -8  12       13.82       19.65      2.95 o
   4  -8  12        2.45        2.50      2.24 o
  -4  -7  12       24.86       25.39      3.00 o
  -3  -7  12       41.12       41.87      3.94 o
  -2  -7  12       11.32       14.01      3.02 o
  -1  -7  12       22.40       14.66      3.10 o
   0  -7  12        1.93        5.79      2.11 o
   1  -7  12       10.36        7.54      2.15 o
   2  -7  12        0.04        1.54      1.96 o
   3  -7  12        6.10        5.89      2.35 o
   4  -7  12        1.98        4.43      2.17 o
   5  -7  12       40.32       52.52      4.77 o
  -4  -6  12       11.86       12.81      2.48 o
  -3  -6  12        4.49       10.29      2.18 o
  -2  -6  12      128.19      122.85      9.62 o
  -1  -6  12        0.42        1.39      4.41 o
   0  -6  12        8.64        8.84      2.28 o
   1  -6  12       48.81       44.11      4.63 o
   2  -6  12        1.74        3.39      1.99 o
   3  -6  12        0.85        4.32      2.43 o
   4  -6  12        5.00        6.17      5.06 o
   5  -6  12        2.04        2.77      4.11 o
  -5  -5  12        0.07        8.29      3.65 o
  -4  -5  12        2.00       -0.47      4.48 o
  -3  -5  12       13.53       13.12      4.00 o
  -2  -5  12        0.46        1.29      2.23 o
  -1  -5  12        0.50        0.72      1.82 o
   0  -5  12       19.53       18.92      2.45 o
   1  -5  12        0.08       -1.74      1.81 o
   2  -5  12        8.25        7.39      2.04 o
   3  -5  12        2.02        1.32      1.79 o
   4  -5  12       14.00       18.38      3.09 o
   5  -5  12        0.61        0.25      2.30 o
  -5  -4  12        8.97       10.83      3.75 o
  -4  -4  12        8.23        5.63      2.22 o
  -3  -4  12        1.42       -0.05      2.18 o
  -2  -4  12        1.56        3.88      2.33 o
  -1  -4  12        3.78        2.80      1.89 o
   0  -4  12       17.78       16.95      2.33 o
   1  -4  12       26.08       28.84      5.84 o
   2  -4  12       79.07       80.82      3.97 o
   3  -4  12       42.03       32.45      2.94 o
   4  -4  12        4.43        5.91      2.58 o
   5  -4  12        1.21        0.28      2.30 o
  -5  -3  12        0.43        5.30      2.96 o
  -4  -3  12       11.75       12.67      2.12 o
  -3  -3  12        0.22       -0.63      1.97 o
  -2  -3  12        4.03        3.58      1.66 o
  -1  -3  12        0.51        1.97      1.35 o
   0  -3  12       22.84       17.03      1.90 o
   1  -3  12        4.35        3.44      1.48 o
   2  -3  12        1.40        3.73      1.53 o
   3  -3  12        0.03       -1.35      1.35 o
   4  -3  12        3.74        8.59      2.07 o
   5  -3  12        1.45        0.83      1.87 o
  -6  -2  12        3.37        2.49      2.84 o
  -5  -2  12        0.32        1.66      2.10 o
  -4  -2  12        0.02       -0.52      1.54 o
  -3  -2  12        0.05       -0.77      1.61 o
  -2  -2  12       28.45       24.10      2.91 o
  -1  -2  12       11.61       10.49      1.68 o
   0  -2  12        0.07        0.85      1.26 o
   1  -2  12        6.33        8.91      1.59 o
   2  -2  12        1.33        2.46      1.37 o
   3  -2  12        0.07        0.32      1.37 o
   4  -2  12        0.43        2.03      1.53 o
   5  -2  12       28.66       30.39      2.91 o
  -6  -1  12        7.02        5.76      2.93 o
  -5  -1  12       27.77       28.87      2.47 o
  -4  -1  12        0.00        0.15      1.58 o
  -3  -1  12        0.41        0.40      1.43 o
  -2  -1  12      104.93       99.21      4.87 o
  -1  -1  12       17.70       19.92      1.93 o
   0  -1  12        0.73        0.18      1.27 o
   1  -1  12        0.90        0.71      1.26 o
   2  -1  12        4.16        5.63      1.52 o
   3  -1  12        3.31        4.50      1.51 o
   4  -1  12        2.64        2.82      1.52 o
  -5   0  12       16.12       22.80      2.10 o
  -4   0  12        0.01        0.28      1.42 o
  -3   0  12        2.42        0.67      2.00 o
  -2   0  12       20.85       22.12      2.16 o
  -1   0  12       60.29       65.64      3.12 o
   0   0  12        0.42       -0.99      1.68 o
   1   0  12       11.58       12.96      1.69 o
   2   0  12        0.00       -0.46      1.31 o
   3   0  12        0.78        0.24      1.94 o
   4   0  12        5.58        4.51      1.55 o
  -5   1  12        0.19        1.42      1.46 o
  -4   1  12       15.20       11.42      1.84 o
  -3   1  12        9.18        8.98      1.60 o
  -2   1  12       10.51        8.41      1.62 o
  -1   1  12        4.24        4.06      1.21 o
   0   1  12        0.14       -0.59      1.00 o
   1   1  12       25.40       26.55      1.71 o
   2   1  12        0.68       -0.26      1.29 o
   3   1  12        1.47        4.12      1.36 o
  -5   2  12        0.00        1.45      1.38 o
  -4   2  12       10.70       11.60      1.70 o
  -3   2  12       10.32       14.87      1.44 o
  -2   2  12        0.18       -0.99      0.99 o
  -1   2  12        3.46        4.03      1.14 o
   0   2  12        9.79       12.85      1.41 o
   1   2  12       35.21       38.53      1.90 o
   2   2  12        1.23        1.42      1.65 o
   3   2  12        7.53        8.68      2.06 o
  -4   3  12       14.83       17.25      1.79 o
  -3   3  12        9.04        8.18      1.27 o
  -2   3  12        2.29        3.05      1.36 o
  -1   3  12        1.28        0.81      1.35 o
   0   3  12        0.14       -0.33      1.19 o
   1   3  12        6.20       10.19      1.56 o
   2   3  12        3.60       -0.50      1.74 o
  -3   4  12        9.30        9.63      1.64 o
  -2   4  12        7.78        9.71      1.71 o
  -1   4  12        0.08       -1.16      1.16 o
   0   4  12        4.40        4.09      1.37 o
  -1  -8  13       25.83       28.05      3.85 o
   0  -8  13        0.58        4.13      2.14 o
   1  -8  13        1.03       -0.12      1.97 o
   2  -8  13       11.60       14.76      2.87 o
  -2  -7  13       18.47       13.30      4.64 o
  -1  -7  13        0.27       -2.33      3.13 o
   0  -7  13        3.47       12.40      3.03 o
   1  -7  13        8.70       11.87      4.13 o
   2  -7  13        7.04        5.09      3.41 o
   3  -7  13        1.28        2.03      2.66 o
  -3  -6  13       26.47       23.36      4.77 o
  -2  -6  13        4.72        9.02      4.01 o
  -1  -6  13        6.60        3.00      3.26 o
   0  -6  13        2.70        1.40      2.45 o
   1  -6  13       30.13       27.95      3.57 o
   2  -6  13        5.65        4.20      2.56 o
   3  -6  13        2.03        0.80      3.11 o
  -4  -5  13        1.20        6.80      3.80 o
  -3  -5  13        0.68        4.55      3.36 o
  -2  -5  13        4.56        8.07      3.61 o
  -1  -5  13        6.05        6.77      2.59 o
   0  -5  13        6.39        8.19      2.19 o
   1  -5  13       78.89       85.31      4.27 o
   2  -5  13       36.74       39.35      3.92 o
   3  -5  13        1.36        2.10      2.43 o
  -4  -4  13        2.09        7.62      3.47 o
  -3  -4  13        0.56       -2.55      2.55 o
  -2  -4  13        3.34        1.79      3.85 o
  -1  -4  13        0.54        0.67      2.00 o
   0  -4  13        4.59        0.35      1.81 o
   1  -4  13        1.54        3.40      1.97 o
   2  -4  13        0.92        2.83      1.94 o
   3  -4  13       25.30       24.73      2.77 o
   4  -4  13        2.22        0.81      3.00 o
  -4  -3  13        0.00       -4.34      4.73 o
  -3  -3  13       11.51       11.03      2.70 o
  -2  -3  13        3.39        0.14      2.11 o
  -1  -3  13        3.08        5.13      1.61 o
   0  -3  13        4.71        4.30      1.57 o
   1  -3  13       12.71       15.88      1.95 o
   2  -3  13        3.83        3.80      2.14 o
   3  -3  13       37.79       41.94      3.19 o
  -4  -2  13        7.07        9.66      2.67 o
  -3  -2  13        6.37        5.27      1.90 o
  -2  -2  13        2.32        2.45      1.67 o
  -1  -2  13        0.71       -1.01      1.52 o
   0  -2  13       16.80       20.89      3.49 o
   1  -2  13        4.54        4.84      1.92 o
   2  -2  13        1.02        0.16      1.45 o
   3  -2  13       10.47       10.50      2.45 o
  -4  -1  13        3.30        2.89      1.77 o
  -3  -1  13       34.46       36.25      2.88 o
  -2  -1  13        5.89        7.17      1.88 o
  -1  -1  13        0.01       -0.21      1.53 o
   0  -1  13       15.22       20.17      2.00 o
   1  -1  13        0.48        2.06      2.11 o
   2  -1  13        1.09       -0.89      1.92 o
   3  -1  13        1.30        2.20      1.55 o
  -4   0  13        3.57        2.42      1.73 o
  -3   0  13        0.02        1.06      1.63 o
  -2   0  13        1.42        2.72      1.57 o
  -1   0  13        0.00        1.65      1.55 o
   0   0  13        0.02       -1.38      1.46 o
   1   0  13        1.39       -1.16      1.29 o
   2   0  13        1.44        1.66      1.43 o
  -3   1  13        0.66        1.10      1.52 o
  -2   1  13        4.50        7.10      1.71 o
  -1   1  13        2.70        0.64      1.49 o
   0   1  13        5.46        1.37      1.37 o
   1   1  13        2.22        3.33      1.43 o
  -2   2  13       10.29       10.09      2.29 o
  -1   2  13        1.95        1.51      1.96 o
   0   2  13        0.31        2.04      1.35 o
  -1  -5  14        4.02        6.18      3.22 o
   0  -5  14        0.30        2.32      2.36 o
   1  -5  14        7.08        5.48      5.21 o
  -1  -4  14        0.30       -1.45      2.78 o
   0  -4  14        0.12       -0.46      3.24 o
   1  -4  14       10.53       13.39      2.43 o
  -2  -3  14        0.05        0.64      2.68 o
  -1  -3  14        5.13        3.69      2.36 o
   0  -3  14        1.93        1.71      2.06 o
   1  -3  14        0.03        2.00      1.92 o
  -1  -2  14        0.16       -0.71      2.52 o
   0  -2  14        4.28        6.61      2.71 o
 
